# Supplementary material for: High-resolution genetic map and SNP chip for molecular breeding in Panax ginseng, a tetraploid medicinal plant
Source: Hortic Res. 2024 Sep 9;11(12):uhae257. doi: 10.1093/hr/uhae257 (PMC11630301; doi:10.1093/hr/uhae257)
Supplement: Web_Material_uhae257 [file web_material_uhae257.zip]

Archive with 2 entries (2 files):
- SNPchip_Supplementary_Table_2nd_revision.xlsx
- SNPchip_Supplementary_Table_Figure_2nd_revision.docx
