# Supplementary material for: High-resolution genetic map and SNP chip for molecular breeding in Panax ginseng, a tetraploid medicinal plant
Source: Hortic Res. 2024 Sep 9;11(12):uhae257. doi: 10.1093/hr/uhae257 (PMC11630301; doi:10.1093/hr/uhae257)
Supplement: Web_Material_uhae257 [file web_material_uhae257.zip › SNPchip_Supplementary_Table_2nd_revision.xlsx]

## Sheet: Table S1
Table S1. Statistics of 24 linkage groups of ginseng genetic map.
Linkage group	MarkerName	Interval (cM)	Position (cM)	RecomFreq
1	Scf4053_29231	0	0	0.5
1	Scf4053_121153	0.55	0.55	0.0055
1	Scf3529_153082	0.54	1.09	0.0055
1	Scf0244_630580	2.77	3.86	0.0277
1	Scf3878_16091	0.54	4.4	0.0055
1	Scf0244_650540	1.1	5.5	0.0109
1	Scf0093_793908	0.54	6.04	0.0055
1	Scf4131_46673	1.65	7.69	0.0165
1	Scf3636_63438	1.1	8.79	0.0109
1	Scf1305_22471	1.09	9.88	0.0109
1	Scf1415_565117	0.55	10.43	0.0055
1	Scf8146_38859	1.64	12.07	0.0165
1	Scf5969_73144	1.65	13.72	0.0165
1	Scf1262_223576	2.21	15.93	0.022
1	Scf1715_324511	1.09	17.02	0.0109
1	Scf6261_45313	4.49	21.51	0.0447
1	Scf3097_29228	5.06	26.57	0.0504
1	Scf3706_227030	1.64	28.21	0.0165
1	Scf1945_295000	3.9	32.11	0.0389
1	Scf2196_344398	3.9	36.01	0.0389
1	Scf3025_323901	1.09	37.1	0.0109
1	Scf2496_195380	1.65	38.75	0.0165
2	Scf0075_1806348	0	0	0.5
2	Scf0898_611461	0.55	0.55	0.0055
2	Scf3698_149522	1.09	1.64	0.0109
2	Scf0124_29897	4.46	6.1	0.0445
2	Scf1073_176306	0.54	6.64	0.0054
2	Scf3393_153834	1.09	7.73	0.0109
2	Scf3393_28268	0.55	8.28	0.0055
2	Scf4665_143746	1.65	9.93	0.0165
2	Scf1570_28086	0.54	10.47	0.0055
2	Scf1876_360713	0.55	11.02	0.0055
2	Scf1876_420579	0.54	11.56	0.0055
2	Scf1876_445074	0.55	12.11	0.0055
2	Scf1876_359724	0.54	12.65	0.0055
2	Scf1862_206300	1.1	13.75	0.0109
2	Scf1543_389069	0.54	14.29	0.0055
2	Scf1862_270968	0.55	14.84	0.0055
2	Scf0175_198159	0.54	15.38	0.0055
2	Scf0175_267288	0.55	15.93	0.0055
2	Scf0175_611054	0.54	16.47	0.0055
2	Scf0175_569698	1.1	17.57	0.0109
2	Scf0175_587933	0.54	18.11	0.0055
2	Scf0940_453741	0.55	18.66	0.0055
2	Scf0940_104716	0.54	19.2	0.0055
2	Scf1762_347741	1.09	20.29	0.0109
2	Scf0016_1959841	0.55	20.84	0.0055
2	Scf0034_630630	1.65	22.49	0.0165
2	Scf0361_726442	1.64	24.13	0.0165
2	Scf0361_513655	2.21	26.34	0.022
2	Scf0361_141711	3.89	30.23	0.0389
2	Scf5639_96863	0.55	30.78	0.0055
2	Scf0420_913465	1.09	31.87	0.0109
2	Scf0420_778385	1.65	33.52	0.0164
2	Scf0570_362804	1.09	34.61	0.0109
2	Scf0165_449593	0.55	35.16	0.0054
2	Scf0570_341625	0.54	35.7	0.0054
2	Scf0702_101480	1.09	36.79	0.0109
2	Scf1100_267890	1.1	37.89	0.0109
2	Scf1614_397568	0.54	38.43	0.0055
2	Scf0310_1043613	0.55	38.98	0.0055
2	Scf1148_520288	1.09	40.07	0.0109
2	Scf1148_327872	0.55	40.62	0.0054
2	Scf4062_74755	0.54	41.16	0.0054
2	Scf0054_67141	2.2	43.36	0.022
2	Scf0324_1151814	0.55	43.91	0.0055
2	Scf2270_13577	0.54	44.45	0.0055
2	Scf2290_430470	0.55	45	0.0055
2	Scf0354_545863	3.32	48.32	0.0332
2	Scf4122_120654	0.54	48.86	0.0055
2	Scf2334_188087	0.55	49.41	0.0055
2	Scf2083_68652	0.55	49.96	0.0055
2	Scf2845_43158	1.64	51.6	0.0165
2	Scf3467_263858	0.55	52.15	0.0055
2	Scf3467_207956	0.54	52.69	0.0055
2	Scf1774_194076	2.76	55.45	0.0276
2	Scf6438_89438	1.65	57.1	0.0165
2	Scf0809_707738	6.82	63.92	0.0678
2	Scf6463_57239	1.65	65.57	0.0165
2	Scf5638_38016	1.64	67.21	0.0165
2	Scf7813_4130	0.55	67.76	0.0055
2	Scf0386_828048	0.54	68.3	0.0055
2	Scf3302_162782	0.55	68.85	0.0055
2	Scf5372_33467	1.09	69.94	0.0109
2	Scf6120_15469	0.55	70.49	0.0055
2	Scf3452_142597	1.64	72.13	0.0165
2	Scf0896_516171	6.24	78.37	0.062
2	Scf0896_488158	0.54	78.91	0.0055
2	Scf7457_40600	0.55	79.46	0.0055
2	Scf1442_529893	0.54	80	0.0055
2	Scf5375_134108	1.1	81.1	0.0109
2	Scf1314_115090	1.64	82.74	0.0165
2	Scf3908_201905	1.1	83.84	0.0109
2	Scf1059_588375	0.54	84.38	0.0055
2	Scf1740_436954	3.33	87.71	0.0333
2	Scf7037_286	3.33	91.04	0.0332
2	Scf1740_32796	1.09	92.13	0.0109
2	Scf0266_1215787	3.9	96.03	0.0389
2	Scf0402_681078	30.28	126.31	0.2705
2	Scf0901_749258	0.54	126.85	0.0054
2	Scf0403_421800	0.54	127.39	0.0054
2	Scf0901_703086	1.1	128.49	0.0109
2	Scf5403_132667	1.64	130.13	0.0164
2	Scf0895_419524	0.55	130.68	0.0054
2	Scf1794_91073	0.54	131.22	0.0054
2	Scf0895_545059	0.55	131.77	0.0054
2	Scf3560_184259	0.54	132.31	0.0054
2	Scf0878_156528	0.55	132.86	0.0054
2	Scf0403_573273	1.09	133.95	0.0109
3	Scf1879_135841	0	0	0.5
3	Scf2676_130081	3.32	3.32	0.0332
3	Scf5203_171	1.1	4.42	0.0109
3	Scf5203_6879	0.54	4.96	0.0054
3	Scf0222_754698	0.55	5.51	0.0054
3	Scf2903_292911	0.54	6.05	0.0054
3	Scf2448_14676	2.76	8.81	0.0276
3	Scf1122_54882	3.32	12.13	0.0332
3	Scf0241_1030660	0.55	12.68	0.0055
3	Scf3286_148498	0.54	13.22	0.0055
3	Scf3286_58286	1.1	14.32	0.0109
3	Scf0506_57231	5.63	19.95	0.0561
3	Scf6556_61730	0.55	20.5	0.0055
3	Scf3532_171402	1.09	21.59	0.0109
3	Scf3532_144928	0.55	22.14	0.0055
3	Scf3925_124757	0.54	22.68	0.0055
3	Scf8890_10076	1.1	23.78	0.0109
3	Scf1950_13218	1.64	25.42	0.0164
3	Scf0245_487242	2.2	27.62	0.022
3	Scf0241_1115933	0.55	28.17	0.0054
3	Scf0241_646429	0.54	28.71	0.0054
3	Scf2194_235724	0.55	29.26	0.0054
3	Scf0245_695529	0.54	29.8	0.0054
3	Scf0245_928406	0.55	30.35	0.0054
3	Scf0245_276946	0.54	30.89	0.0054
3	Scf0245_986306	0.54	31.43	0.0054
3	Scf0082_730544	0.55	31.98	0.0054
3	Scf0749_73877	1.09	33.07	0.0109
3	Scf3833_2919	0.55	33.62	0.0054
3	Scf0082_579180	1.64	35.26	0.0164
3	Scf0082_768113	0.55	35.81	0.0054
3	Scf0455_428446	16.95	52.76	0.1633
3	Scf0008_2598338	1.64	54.4	0.0164
3	Scf3527_13706	0.55	54.95	0.0054
3	Scf0455_673962	1.64	56.59	0.0164
3	Scf1055_707624	1.09	57.68	0.0109
3	Scf5795_29522	2.2	59.88	0.0219
3	Scf2164_398638	1.09	60.97	0.0109
3	Scf2164_412214	0.54	61.51	0.0054
3	Scf0640_588377	0.55	62.06	0.0054
3	Scf4844_168655	1.09	63.15	0.0109
3	Scf0252_855242	2.76	65.91	0.0275
3	Scf3732_190469	2.76	68.67	0.0276
3	Scf1758_254874	1.64	70.31	0.0165
3	Scf1758_105805	1.1	71.41	0.0109
3	Scf6469_101468	2.76	74.17	0.0276
3	Scf3864_142873	2.2	76.37	0.022
3	Scf5458_125440	3.33	79.7	0.0332
3	Scf2286_131257	0.54	80.24	0.0055
3	Scf2097_171237	1.1	81.34	0.0109
3	Scf2097_231391	0.54	81.88	0.0055
3	Scf2097_223647	1.1	82.98	0.0109
3	Scf2354_126860	3.32	86.3	0.0332
4	Scf3904_129099	0	0	0.5
4	Scf3029_234542	2.77	2.77	0.0276
4	Scf2868_352928	1.64	4.41	0.0165
4	Scf5143_104443	0.55	4.96	0.0055
4	Scf2776_354564	2.2	7.16	0.022
4	Scf2471_52035	0.55	7.71	0.0055
4	Scf2768_154262	2.2	9.91	0.022
4	Scf2768_131879	2.2	12.11	0.022
4	Scf0960_212064	1.09	13.2	0.0109
4	Scf5303_94310	2.2	15.4	0.022
4	Scf0167_406018	0.55	15.95	0.0055
4	Scf0187_612261	0.55	16.5	0.0055
4	Scf0949_319388	1.09	17.59	0.0109
4	Scf1657_183974	0.54	18.13	0.0054
4	Scf2452_409922	0.55	18.68	0.0054
4	Scf8796_22596	5.03	23.71	0.0502
4	Scf2885_76066	4.45	28.16	0.0444
4	Scf3185_37595	0.55	28.71	0.0054
4	Scf4717_100100	0.54	29.25	0.0054
4	Scf2885_57662	1.1	30.35	0.0109
4	Scf0112_27025	2.19	32.54	0.0219
4	Scf8551_25066	0.55	33.09	0.0054
4	Scf0108_1029335	3.3	36.39	0.033
4	Scf0108_403805	1.09	37.48	0.0109
4	Scf0765_431601	0.55	38.03	0.0054
4	Scf3156_103986	1.64	39.67	0.0164
4	Scf0078_1550268	0.55	40.22	0.0054
4	Scf0911_463091	0.54	40.76	0.0054
4	Scf0127_915808	0.54	41.3	0.0054
4	Scf3709_239521	0.55	41.85	0.0054
4	Scf4678_7741	0.54	42.39	0.0054
4	Scf3509_271530	0.55	42.94	0.0054
4	Scf1125_106949	0.54	43.48	0.0054
4	Scf0190_49549	0.55	44.03	0.0054
4	Scf0001_2424709	1.09	45.12	0.0109
4	Scf5562_46048	2.2	47.32	0.0219
4	Scf1795_510074	0.54	47.86	0.0054
4	Scf0624_80238	0.55	48.41	0.0054
4	Scf3037_132692	0.54	48.95	0.0054
4	Scf0916_563080	0.55	49.5	0.0054
4	Scf3741_130038	1.09	50.59	0.0109
4	Scf0151_681489	1.64	52.23	0.0164
4	Scf3248_11776	0.55	52.78	0.0054
4	Scf0916_537612	0.54	53.32	0.0054
4	Scf5898_124713	1.64	54.96	0.0164
4	Scf0339_148700	6.76	61.72	0.0671
4	Scf3655_100604	0.54	62.26	0.0054
4	Scf3797_202520	0.55	62.81	0.0054
4	Scf4009_214243	6.17	68.98	0.0615
4	Scf4769_15832	4.47	73.45	0.0445
4	Scf4009_178395	0.54	73.99	0.0055
4	Scf3300_255711	2.76	76.75	0.0276
4	Scf3300_230630	2.2	78.95	0.022
4	Scf7712_20284	2.76	81.71	0.0276
4	Scf1434_15013	2.21	83.92	0.022
4	Scf0917_435674	1.09	85.01	0.0109
4	Scf1290_304538	1.09	86.1	0.0109
4	Scf2096_454697	3.9	90	0.0389
4	Scf1552_415732	4.48	94.48	0.0446
4	Scf2241_437482	0.54	95.02	0.0055
4	Scf5801_78209	6.8	101.82	0.0676
4	Scf6120_92838	5.62	107.44	0.0559
4	Scf3840_145296	2.2	109.64	0.022
4	Scf3485_170517	0.54	110.18	0.0055
4	Scf0572_935978	0.55	110.73	0.0055
4	Scf2995_60082	1.09	111.82	0.0109
4	Scf0503_717954	2.76	114.58	0.0275
5	Scf6534_70360	0	0	0.5
5	Scf6534_32763	0.54	0.54	0.0054
5	Scf3715_111005	1.1	1.64	0.0109
5	Scf1431_347338	2.2	3.84	0.022
5	Scf3176_155598	0.54	4.38	0.0055
5	Scf0483_54100	1.65	6.03	0.0164
5	Scf0070_704667	3.32	9.35	0.0332
5	Scf3233_240931	0.55	9.9	0.0055
5	Scf3871_105368	0.54	10.44	0.0055
5	Scf0731_206099	0.55	10.99	0.0055
5	Scf0211_32082	0.54	11.53	0.0055
5	Scf1601_417237	0.55	12.08	0.0055
5	Scf0211_412536	0.54	12.62	0.0055
5	Scf0005_2475632	0.55	13.17	0.0055
5	Scf4145_209982	0.54	13.71	0.0055
5	Scf3252_308085	0.55	14.26	0.0055
5	Scf1020_273252	0.54	14.8	0.0055
5	Scf3883_114454	1.1	15.9	0.0109
5	Scf0100_1630000	1.09	16.99	0.0109
5	Scf0091_156071	1.64	18.63	0.0165
5	Scf1508_312897	0.55	19.18	0.0055
5	Scf2647_55598	1.09	20.27	0.0109
5	Scf5272_131212	2.76	23.03	0.0276
5	Scf1336_501268	1.65	24.68	0.0164
5	Scf1336_461976	0.54	25.22	0.0055
5	Scf3579_175123	0.55	25.77	0.0055
5	Scf3519_156068	2.2	27.97	0.022
5	Scf3519_104080	0.54	28.51	0.0055
5	Scf4963_132496	1.1	29.61	0.0109
5	Scf6036_98397	0.54	30.15	0.0054
5	Scf2572_272096	1.65	31.8	0.0164
5	Scf2572_278442	1.09	32.89	0.0109
5	Scf8360_21277	0.55	33.44	0.0055
5	Scf5822_36650	6.8	40.24	0.0676
5	Scf1258_563017	1.64	41.88	0.0164
5	Scf4867_112797	5.04	46.92	0.0502
5	Scf6955_81075	2.75	49.67	0.0276
6	Scf0736_561016	0	0	0.5
6	Scf0736_770298	1.09	1.09	0.0109
6	Scf0736_552150	0.55	1.64	0.0055
6	Scf1444_337379	1.64	3.28	0.0164
6	Scf1444_457081	1.1	4.38	0.0109
6	Scf1444_127422	1.09	5.47	0.0109
6	Scf1225_100999	1.09	6.56	0.0109
6	Scf0553_685074	0.55	7.11	0.0054
6	Scf2021_96113	0.54	7.65	0.0054
6	Scf0680_789693	1.1	8.75	0.0109
6	Scf1293_150956	1.64	10.39	0.0164
6	Scf4239_167043	2.2	12.59	0.022
6	Scf1415_276524	2.2	14.79	0.022
6	Scf1163_145115	0.54	15.33	0.0055
6	Scf1163_285239	0.55	15.88	0.0055
6	Scf1163_305908	0.54	16.42	0.0055
6	Scf1257_512576	1.1	17.52	0.0109
6	Scf5162_14774	0.54	18.06	0.0054
6	Scf6796_42186	0.55	18.61	0.0054
6	Scf1415_433206	0.54	19.15	0.0054
6	Scf0588_788964	0.55	19.7	0.0054
6	Scf6796_44993	0.54	20.24	0.0054
6	Scf5162_31957	0.55	20.79	0.0054
6	Scf1120_449752	0.54	21.33	0.0054
6	Scf3988_147958	0.55	21.88	0.0054
6	Scf1120_521929	0.54	22.42	0.0054
6	Scf0633_458351	0.55	22.97	0.0054
6	Scf0700_61983	0.54	23.51	0.0054
6	Scf0122_1550315	0.55	24.06	0.0054
6	Scf1654_470172	1.09	25.15	0.0109
6	Scf0057_1077429	1.09	26.24	0.0109
6	Scf0092_884746	1.1	27.34	0.0109
6	Scf0018_1511957	0.54	27.88	0.0054
6	Scf2066_27451	0.55	28.43	0.0054
6	Scf2519_270429	0.54	28.97	0.0054
6	Scf2417_30493	0.55	29.52	0.0054
6	Scf2205_45489	1.09	30.61	0.0109
6	Scf7330_45518	0.54	31.15	0.0054
6	Scf1046_116169	0.55	31.7	0.0054
6	Scf0061_293169	0.54	32.24	0.0055
6	Scf0288_1192115	0.55	32.79	0.0055
6	Scf1233_11523	0.54	33.33	0.0055
6	Scf5023_102163	0.55	33.88	0.0055
6	Scf0018_1828726	0.54	34.42	0.0055
6	Scf4519_151942	0.55	34.97	0.0055
6	Scf1109_31942	0.54	35.51	0.0055
6	Scf6912_47685	1.65	37.16	0.0164
6	Scf0169_1292169	1.64	38.8	0.0165
6	Scf0169_1390082	1.1	39.9	0.0109
6	Scf4935_145331	0.54	40.44	0.0055
6	Scf1274_40066	1.65	42.09	0.0165
6	Scf5052_108573	2.2	44.29	0.022
6	Scf8941_1674	2.76	47.05	0.0276
6	Scf0907_691117	1.09	48.14	0.0109
6	Scf3182_58319	0.55	48.69	0.0055
6	Scf0148_626226	0.54	49.23	0.0055
6	Scf4465_81391	1.1	50.33	0.0109
6	Scf3075_256217	1.64	51.97	0.0164
6	Scf1170_32416	2.2	54.17	0.022
6	Scf2568_14569	0.55	54.72	0.0055
6	Scf2568_115505	0.54	55.26	0.0055
6	Scf2708_8799	2.2	57.46	0.022
6	Scf3411_20522	0.55	58.01	0.0055
6	Scf2708_207581	0.54	58.55	0.0055
6	Scf5368_128667	0.55	59.1	0.0055
6	Scf1769_6088	1.09	60.19	0.0109
6	Scf0577_109676	0.55	60.74	0.0055
6	Scf0244_959116	7.43	68.17	0.0737
6	Scf5056_14239	3.89	72.06	0.0389
6	Scf1637_543197	1.09	73.15	0.0109
6	Scf1637_489088	0.55	73.7	0.0055
7	Scf5470_21980	0	0	0.5
7	Scf0650_835140	0.55	0.55	0.0055
7	Scf1380_534872	0.54	1.09	0.0055
7	Scf0835_621959	1.09	2.18	0.0109
7	Scf0835_474138	0.55	2.73	0.0055
7	Scf2503_104415	3.9	6.63	0.0389
7	Scf0368_62894	1.09	7.72	0.0109
7	Scf0368_61869	2.2	9.92	0.022
7	Scf0383_270759	0.55	10.47	0.0055
7	Scf2900_132372	0.54	11.01	0.0055
7	Scf4338_168221	0.55	11.56	0.0055
7	Scf3630_242571	0.54	12.1	0.0055
7	Scf0139_655011	0.55	12.65	0.0055
7	Scf0139_1265643	1.64	14.29	0.0164
7	Scf0139_985661	0.55	14.84	0.0054
7	Scf0233_197777	1.09	15.93	0.0109
7	Scf5108_87755	0.55	16.48	0.0054
7	Scf5451_80407	0.54	17.02	0.0054
7	Scf1998_102585	1.09	18.11	0.0109
7	Scf7141_66580	1.1	19.21	0.0109
7	Scf6054_76794	1.09	20.3	0.0109
7	Scf2309_166562	1.09	21.39	0.0109
7	Scf2756_48769	0.55	21.94	0.0054
7	Scf1301_309216	0.54	22.48	0.0054
7	Scf0119_410323	1.1	23.58	0.0109
7	Scf0729_647816	1.09	24.67	0.0109
7	Scf0453_568685	1.09	25.76	0.0109
7	Scf3080_68175	0.55	26.31	0.0054
7	Scf0468_1022078	0.54	26.85	0.0054
7	Scf5543_97456	1.1	27.95	0.0109
7	Scf0036_1240086	0.54	28.49	0.0054
7	Scf0398_394481	0.55	29.04	0.0054
7	Scf0004_1353988	0.54	29.58	0.0055
7	Scf0774_121955	0.55	30.13	0.0055
7	Scf2566_203391	1.64	31.77	0.0164
7	Scf0774_946	0.55	32.32	0.0054
7	Scf3249_113303	4.46	36.78	0.0446
7	Scf3751_40827	5.65	42.43	0.0563
8	Scf0017_1934196	0	0	0.5
8	Scf0555_413278	0.55	0.55	0.0055
8	Scf3685_203416	1.09	1.64	0.0109
8	Scf0401_853477	4.47	6.11	0.0446
8	Scf2222_109171	8.61	14.72	0.0853
8	Scf7316_53761	0.54	15.26	0.0054
8	Scf0595_602892	0.55	15.81	0.0055
8	Scf4674_112244	1.64	17.45	0.0164
8	Scf4839_129165	2.76	20.21	0.0276
8	Scf1916_485859	5.05	25.26	0.0503
8	Scf1916_354553	1.1	26.36	0.0109
8	Scf0350_335500	2.76	29.12	0.0276
8	Scf5814_123228	1.64	30.76	0.0164
8	Scf2439_143925	0.55	31.31	0.0055
8	Scf6591_1985	1.09	32.4	0.0109
8	Scf1579_157224	0.55	32.95	0.0055
8	Scf1579_69581	0.54	33.49	0.0055
8	Scf1465_576456	2.76	36.25	0.0276
8	Scf8444_13164	2.21	38.46	0.022
8	Scf6582_75818	3.33	41.79	0.0333
8	Scf8444_2473	0.54	42.33	0.0055
8	Scf2132_373156	0.55	42.88	0.0055
8	Scf6522_18798	0.54	43.42	0.0055
8	Scf0222_160154	1.1	44.52	0.0109
8	Scf0222_523354	1.09	45.61	0.0109
8	Scf1499_135291	0.55	46.16	0.0055
8	Scf1395_140619	1.64	47.8	0.0165
8	Scf4156_221975	0.55	48.35	0.0055
8	Scf2194_411129	1.09	49.44	0.0109
8	Scf4825_3348	1.1	50.54	0.0109
8	Scf2636_309704	0.54	51.08	0.0055
8	Scf3022_181055	1.1	52.18	0.0109
8	Scf4183_52310	4.47	56.65	0.0446
8	Scf0076_1733609	3.32	59.97	0.0332
9	Scf0872_269277	0	0	0.5
9	Scf1812_406245	0.54	0.54	0.0054
9	Scf0938_734725	2.76	3.3	0.0275
9	Scf6042_75675	1.09	4.39	0.0109
9	Scf0938_734839	0.54	4.93	0.0054
9	Scf0938_727493	0.55	5.48	0.0054
9	Scf0938_496885	0.54	6.02	0.0054
9	Scf3920_100215	2.2	8.22	0.022
9	Scf2127_215968	4.46	12.68	0.0444
9	Scf3643_75582	10.49	23.17	0.1034
9	Scf2781_189943	0.54	23.71	0.0055
9	Scf2781_354505	0.55	24.26	0.0055
9	Scf2781_63348	0.54	24.8	0.0054
9	Scf2118_34113	0.55	25.35	0.0054
9	Scf1735_498548	0.54	25.89	0.0054
9	Scf1600_267384	0.55	26.44	0.0054
9	Scf2893_41946	2.76	29.2	0.0275
9	Scf0989_543587	1.64	30.84	0.0164
9	Scf1636_280606	1.64	32.48	0.0164
9	Scf1417_131677	0.55	33.03	0.0054
9	Scf1636_214269	0.54	33.57	0.0054
9	Scf1417_208424	1.1	34.67	0.0109
9	Scf2053_110623	0.54	35.21	0.0054
9	Scf1967_478503	1.09	36.3	0.0109
9	Scf2053_114073	0.55	36.85	0.0055
9	Scf0587_125867	0.54	37.39	0.0055
9	Scf2784_334706	0.55	37.94	0.0055
9	Scf0587_305778	0.54	38.48	0.0055
9	Scf0021_794833	0.55	39.03	0.0055
9	Scf0101_459208	0.54	39.57	0.0055
9	Scf2624_170154	0.55	40.12	0.0054
9	Scf1013_547490	0.54	40.66	0.0054
9	Scf1159_270177	0.55	41.21	0.0054
9	Scf2053_232624	0.54	41.75	0.0054
9	Scf0101_428366	0.55	42.3	0.0055
9	Scf1178_365073	0.54	42.84	0.0055
9	Scf0404_778501	0.55	43.39	0.0054
9	Scf0182_547626	0.54	43.93	0.0054
9	Scf0097_1613285	0.55	44.48	0.0054
9	Scf0218_375206	0.54	45.02	0.0054
9	Scf0241_221789	0.55	45.57	0.0054
9	Scf3615_200379	0.54	46.11	0.0054
9	Scf1225_225859	0.55	46.66	0.0054
9	Scf0603_358798	1.64	48.3	0.0164
9	Scf3268_125735	0.55	48.85	0.0054
9	Scf1587_305919	2.2	51.05	0.022
9	Scf4571_5066	0.54	51.59	0.0054
9	Scf2205_345106	0.55	52.14	0.0054
9	Scf2560_145140	0.54	52.68	0.0054
9	Scf5844_115794	2.75	55.43	0.0275
9	Scf0285_635213	0.55	55.98	0.0054
9	Scf0285_623684	0.54	56.52	0.0054
9	Scf0281_299616	0.55	57.07	0.0054
9	Scf0097_1552432	0.54	57.61	0.0054
9	Scf1600_278498	2.76	60.37	0.0276
9	Scf8374_13928	4.46	64.83	0.0445
9	Scf6647_3662	5.6	70.43	0.0558
9	Scf2282_22631	0.55	70.98	0.0054
9	Scf4964_148729	1.09	72.07	0.0109
9	Scf0758_320621	0.54	72.61	0.0054
9	Scf0096_1387921	2.2	74.81	0.0219
9	Scf0407_431963	1.09	75.9	0.0109
9	Scf0096_1236619	0.55	76.45	0.0054
9	Scf7399_48414	0.54	76.99	0.0054
9	Scf0244_1158478	0.55	77.54	0.0054
9	Scf3053_89589	5.02	82.56	0.0501
9	Scf4677_183062	0.54	83.1	0.0054
9	Scf5302_16875	1.65	84.75	0.0164
9	Scf0840_518512	2.2	86.95	0.022
9	Scf1144_260945	0.55	87.5	0.0055
9	Scf3828_199971	2.2	89.7	0.022
9	Scf4690_28125	4.48	94.18	0.0447
9	Scf1918_434648	1.09	95.27	0.0109
9	Scf1530_408105	0.55	95.82	0.0055
9	Scf1014_140002	38.53	134.35	0.3237
9	Scf1014_154627	0.54	134.89	0.0055
9	Scf1014_231713	0.55	135.44	0.0055
9	Scf2509_8581	0.54	135.98	0.0055
9	Scf4661_180800	1.1	137.08	0.0109
9	Scf2950_186061	0.54	137.62	0.0055
9	Scf1185_513854	2.2	139.82	0.022
9	Scf2657_18956	1.65	141.47	0.0165
9	Scf0727_744267	1.09	142.56	0.0109
10	Scf0263_759830	0	0	0.5
10	Scf3274_116953	1.65	1.65	0.0164
10	Scf3181_79609	0.54	2.19	0.0055
10	Scf1485_157748	0.55	2.74	0.0055
10	Scf0956_456165	0.54	3.28	0.0055
10	Scf0178_192807	1.09	4.37	0.0109
10	Scf0956_115336	0.55	4.92	0.0054
10	Scf0956_585530	0.54	5.46	0.0055
10	Scf0233_1272112	1.1	6.56	0.0109
10	Scf0626_231900	0.54	7.1	0.0055
10	Scf2838_301359	0.55	7.65	0.0055
10	Scf0547_665279	0.54	8.19	0.0055
10	Scf0547_121143	0.55	8.74	0.0055
10	Scf0962_256533	0.54	9.28	0.0055
10	Scf0039_191079	1.1	10.38	0.0109
10	Scf0100_1379573	0.54	10.92	0.0055
10	Scf0862_409021	0.55	11.47	0.0055
10	Scf0899_114415	1.09	12.56	0.0109
10	Scf5229_5880	0.54	13.1	0.0055
10	Scf0862_349565	0.55	13.65	0.0055
10	Scf1860_287524	0.54	14.19	0.0055
10	Scf1273_57764	0.55	14.74	0.0055
10	Scf1604_218709	0.54	15.28	0.0055
10	Scf0779_410852	0.55	15.83	0.0055
10	Scf3548_202972	0.54	16.37	0.0055
10	Scf7492_52386	0.55	16.92	0.0055
10	Scf0205_191280	0.55	17.47	0.0055
10	Scf4056_114183	0.54	18.01	0.0055
10	Scf8662_20625	0.55	18.56	0.0055
10	Scf0349_101736	0.54	19.1	0.0055
10	Scf2491_384878	0.55	19.65	0.0055
10	Scf1418_320153	0.54	20.19	0.0055
10	Scf0050_1869085	0.55	20.74	0.0055
10	Scf2027_135236	0.54	21.28	0.0055
10	Scf1685_420484	0.55	21.83	0.0054
10	Scf1952_258033	0.54	22.37	0.0054
10	Scf0244_326679	1.64	24.01	0.0164
10	Scf4159_201471	3.32	27.33	0.0331
10	Scf6692_28958	0.55	27.88	0.0054
10	Scf1202_548872	5.03	32.91	0.0502
10	Scf1202_599619	1.65	34.56	0.0164
10	Scf0759_247923	0.54	35.1	0.0055
10	Scf1947_212571	1.1	36.2	0.0109
10	Scf5114_114407	1.09	37.29	0.0109
10	Scf1947_239645	1.09	38.38	0.0109
10	Scf0291_768321	1.1	39.48	0.0109
10	Scf0253_1170064	1.09	40.57	0.0109
10	Scf0253_983330	0.55	41.12	0.0055
10	Scf5063_17290	0.54	41.66	0.0054
10	Scf0134_53640	4.46	46.12	0.0445
10	Scf0134_201491	1.1	47.22	0.0109
10	Scf4227_57306	2.76	49.98	0.0276
10	Scf2988_27245	2.2	52.18	0.022
10	Scf0519_315355	0.54	52.72	0.0054
10	Scf0519_313005	0.55	53.27	0.0054
10	Scf0426_9605	1.09	54.36	0.0109
10	Scf0568_904430	0.55	54.91	0.0054
10	Scf0426_997086	1.09	56	0.0109
10	Scf1004_7109	0.55	56.55	0.0055
10	Scf1004_223527	1.64	58.19	0.0164
10	Scf1004_252669	0.55	58.74	0.0055
10	Scf0738_148761	0.54	59.28	0.0055
10	Scf8594_22128	0.55	59.83	0.0055
10	Scf2855_332181	0.54	60.37	0.0055
10	Scf4510_166799	0.55	60.92	0.0055
10	Scf4510_62523	1.09	62.01	0.0109
10	Scf1719_518528	1.65	63.66	0.0165
10	Scf3856_72703	0.54	64.2	0.0055
10	Scf0374_142204	2.2	66.4	0.022
10	Scf8583_18478	1.65	68.05	0.0164
10	Scf2803_169863	1.09	69.14	0.0109
10	Scf2773_212257	2.76	71.9	0.0276
10	Scf3076_269980	0.55	72.45	0.0055
10	Scf2053_363170	0.54	72.99	0.0055
10	Scf1304_213145	0.55	73.54	0.0055
10	Scf5429_124476	0.54	74.08	0.0055
10	Scf4619_26387	1.1	75.18	0.0109
10	Scf0400_755597	1.09	76.27	0.0109
10	Scf0400_751114	0.54	76.81	0.0055
10	Scf0987_109891	1.1	77.91	0.0109
10	Scf0987_66701	1.64	79.55	0.0164
10	Scf6393_23480	1.65	81.2	0.0164
11	Scf4660_43773	0	0	0.5
11	Scf5409_17466	3.31	3.31	0.0331
11	Scf1416_117114	1.65	4.96	0.0164
11	Scf5541_69168	6.78	11.74	0.0674
11	Scf1550_483975	0.54	12.28	0.0054
11	Scf1034_130624	0.54	12.82	0.0054
11	Scf3326_134150	0.55	13.37	0.0054
11	Scf1034_104061	0.54	13.91	0.0054
11	Scf1034_374874	1.1	15.01	0.0109
11	Scf4158_59822	1.09	16.1	0.0109
11	Scf0472_175647	1.09	17.19	0.0109
11	Scf1029_368957	0.55	17.74	0.0054
11	Scf3876_221139	0.54	18.28	0.0054
11	Scf5808_47385	2.76	21.04	0.0275
11	Scf1038_607571	6.21	27.25	0.0618
11	Scf3896_74395	1.1	28.35	0.0109
11	Scf0161_978245	4.47	32.82	0.0446
11	Scf1095_326719	2.2	35.02	0.022
11	Scf0428_958366	0.55	35.57	0.0055
11	Scf0428_906591	0.54	36.11	0.0055
11	Scf3976_157672	13.28	49.39	0.1297
11	Scf4172_149474	5.63	55.02	0.0561
11	Scf6351_55011	0.55	55.57	0.0055
11	Scf5711_21209	0.54	56.11	0.0055
11	Scf5711_101948	1.65	57.76	0.0165
11	Scf5621_72259	3.32	61.08	0.0332
11	Scf4494_46217	1.1	62.18	0.0109
11	Scf1833_496833	1.64	63.82	0.0164
11	Scf2058_377259	0.55	64.37	0.0054
11	Scf2058_183914	0.54	64.91	0.0054
11	Scf0846_128905	6.8	71.71	0.0675
11	Scf5312_94911	1.09	72.8	0.0109
11	Scf3699_32725	0.55	73.35	0.0055
11	Scf0199_1073951	0.54	73.89	0.0055
11	Scf0199_867144	0.55	74.44	0.0055
11	Scf3699_92129	0.54	74.98	0.0055
11	Scf0374_887503	0.55	75.53	0.0055
11	Scf2818_41618	1.09	76.62	0.0109
11	Scf2658_231944	6.24	82.86	0.0621
11	Scf4811_2147	2.21	85.07	0.022
11	Scf6365_5287	1.65	86.72	0.0165
11	Scf0164_933149	1.65	88.37	0.0165
11	Scf3279_176560	0.54	88.91	0.0055
11	Scf2523_388234	0.55	89.46	0.0055
11	Scf6444_31419	0.54	90	0.0055
11	Scf0906_34890	2.21	92.21	0.022
11	Scf3846_37679	1.64	93.85	0.0165
11	Scf2666_40152	0.55	94.4	0.0055
11	Scf2666_194647	0.54	94.94	0.0055
11	Scf2666_193778	0.55	95.49	0.0055
11	Scf0073_1791228	0.55	96.04	0.0055
11	Scf2666_113047	0.54	96.58	0.0055
11	Scf0703_226150	0.55	97.13	0.0055
11	Scf0840_548253	0.54	97.67	0.0055
11	Scf0181_157213	0.55	98.22	0.0055
11	Scf2203_409777	0.54	98.76	0.0055
11	Scf0412_121108	0.55	99.31	0.0055
11	Scf0674_266026	0.54	99.85	0.0055
11	Scf2296_430324	0.55	100.4	0.0055
11	Scf4130_40555	0.54	100.94	0.0055
11	Scf0080_595641	0.55	101.49	0.0055
11	Scf7131_5764	0.54	102.03	0.0055
11	Scf0216_1273877	7.45	109.48	0.0739
11	Scf6430_31287	1.09	110.57	0.0109
11	Scf0216_1032672	0.54	111.11	0.0055
11	Scf3205_199955	1.65	112.76	0.0165
11	Scf1312_602557	2.2	114.96	0.022
11	Scf1312_448064	0.55	115.51	0.0055
11	Scf1312_454744	1.64	117.15	0.0165
11	Scf0216_1056239	0.55	117.7	0.0055
11	Scf0689_686017	1.09	118.79	0.0109
11	Scf4985_49032	0.55	119.34	0.0055
11	Scf3237_134853	1.09	120.43	0.0109
12	Scf2375_336493	0	0	0.5
12	Scf2375_351827	0.54	0.54	0.0054
12	Scf5927_47219	1.1	1.64	0.0109
12	Scf0758_15450	0.54	2.18	0.0054
12	Scf1541_361829	1.65	3.83	0.0164
12	Scf1541_476987	3.88	7.71	0.0388
12	Scf3527_86198	1.1	8.81	0.0109
12	Scf1698_450980	0.54	9.35	0.0054
12	Scf3275_22520	0.55	9.9	0.0054
12	Scf7435_18601	2.75	12.65	0.0275
12	Scf1632_487535	3.32	15.97	0.0331
12	Scf0423_525093	0.54	16.51	0.0054
12	Scf0612_161478	2.76	19.27	0.0275
12	Scf1195_182493	1.64	20.91	0.0164
12	Scf1896_13882	1.65	22.56	0.0164
12	Scf2164_325773	1.09	23.65	0.0109
12	Scf1642_451128	9.21	32.86	0.0911
12	Scf5444_50535	0.54	33.4	0.0054
12	Scf0750_40386	1.1	34.5	0.0109
12	Scf0750_39210	1.09	35.59	0.0109
12	Scf3513_22691	1.64	37.23	0.0164
12	Scf0476_955519	1.09	38.32	0.0109
12	Scf0657_27076	0.55	38.87	0.0054
12	Scf0137_739852	0.54	39.41	0.0054
12	Scf2429_404309	1.1	40.51	0.0109
12	Scf6671_71415	1.09	41.6	0.0109
12	Scf5670_67864	1.09	42.69	0.0109
12	Scf0689_256968	1.09	43.78	0.0109
12	Scf0328_92776	0.55	44.33	0.0054
12	Scf0360_435068	0.54	44.87	0.0054
12	Scf1259_438008	1.1	45.97	0.0109
12	Scf1062_50954	0.54	46.51	0.0054
12	Scf0077_139588	0.55	47.06	0.0054
12	Scf0295_675103	0.54	47.6	0.0054
12	Scf1259_393711	0.54	48.14	0.0054
12	Scf2140_407582	0.55	48.69	0.0054
12	Scf0104_307139	0.54	49.23	0.0054
12	Scf1058_362723	1.1	50.33	0.0109
12	Scf1012_38834	0.54	50.87	0.0054
12	Scf1493_15961	1.65	52.52	0.0164
12	Scf6951_50459	0.54	53.06	0.0054
12	Scf2927_340770	0.55	53.61	0.0054
12	Scf0292_396506	0.54	54.15	0.0054
12	Scf2927_240967	1.09	55.24	0.0109
13	Scf1664_166597	0	0	0.5
13	Scf0509_381974	2.2	2.2	0.022
13	Scf0385_1081969	3.34	5.54	0.0333
13	Scf5993_104789	0.54	6.08	0.0055
13	Scf6270_80038	0.55	6.63	0.0055
13	Scf2941_129572	1.65	8.28	0.0165
13	Scf2299_229341	1.09	9.37	0.0109
13	Scf3993_26113	0.55	9.92	0.0055
13	Scf1551_80281	0.54	10.46	0.0055
13	Scf2941_70328	0.55	11.01	0.0055
13	Scf7428_35403	0.54	11.55	0.0055
13	Scf2526_124747	2.21	13.76	0.022
13	Scf3910_43532	0.55	14.31	0.0055
13	Scf7052_37886	0.54	14.85	0.0055
13	Scf4298_165008	0.55	15.4	0.0055
13	Scf3910_134499	0.54	15.94	0.0055
13	Scf5676_92091	0.55	16.49	0.0055
13	Scf0620_751349	0.54	17.03	0.0055
13	Scf1832_88971	1.1	18.13	0.0109
13	Scf6721_15559	1.09	19.22	0.0109
13	Scf6721_60672	1.1	20.32	0.0109
13	Scf4028_99434	0.54	20.86	0.0055
13	Scf1956_341907	0.55	21.41	0.0055
13	Scf2620_194766	0.54	21.95	0.0055
14	Scf3257_215155	0	0	0.5
14	Scf3783_102181	1.09	1.09	0.0109
14	Scf3113_234019	0.55	1.64	0.0054
14	Scf3113_153475	0.54	2.18	0.0054
14	Scf0536_581147	1.09	3.27	0.0109
14	Scf1576_516017	0.55	3.82	0.0054
14	Scf1576_504894	0.54	4.36	0.0054
14	Scf1244_628561	1.1	5.46	0.0109
14	Scf2275_75252	0.54	6	0.0054
14	Scf2685_265412	0.55	6.55	0.0054
14	Scf4561_106869	12.98	19.53	0.127
14	Scf2778_84464	0.55	20.08	0.0054
14	Scf4561_31064	0.54	20.62	0.0054
14	Scf0129_1206728	1.09	21.71	0.0109
14	Scf0541_327106	0.55	22.26	0.0054
14	Scf0400_46225	0.54	22.8	0.0054
14	Scf2165_210244	0.55	23.35	0.0054
14	Scf1787_483351	0.54	23.89	0.0054
14	Scf1999_309365	1.09	24.98	0.0109
14	Scf2607_295796	1.1	26.08	0.0109
14	Scf0591_731022	1.09	27.17	0.0109
14	Scf1557_125801	0.54	27.71	0.0054
14	Scf0732_839506	0.55	28.26	0.0054
14	Scf1950_164915	1.09	29.35	0.0109
14	Scf1391_60829	1.09	30.44	0.0109
14	Scf0608_563704	0.55	30.99	0.0054
14	Scf0063_1305316	1.09	32.08	0.0109
14	Scf0389_634563	2.75	34.83	0.0275
14	Scf2389_247078	59.54	94.37	0.4154
14	Scf4952_49722	1.64	96.01	0.0164
14	Scf2389_240045	2.2	98.21	0.022
14	Scf2389_412706	1.1	99.31	0.0109
14	Scf1913_181827	0.54	99.85	0.0054
14	Scf0358_129467	0.55	100.4	0.0054
14	Scf4990_149123	1.09	101.49	0.0109
14	Scf0500_378037	4.45	105.94	0.0444
14	Scf0358_396445	3.89	109.83	0.0388
14	Scf1518_390085	1.09	110.92	0.0109
14	Scf1354_368368	1.1	112.02	0.0109
14	Scf1354_498753	0.54	112.56	0.0054
14	Scf1973_344707	0.55	113.11	0.0054
14	Scf1033_420865	0.54	113.65	0.0054
14	Scf1033_438898	1.09	114.74	0.0109
14	Scf3018_271101	1.65	116.39	0.0164
14	Scf3018_272452	1.64	118.03	0.0164
14	Scf0925_216237	3.89	121.92	0.0388
14	Scf0925_192803	0.54	122.46	0.0054
14	Scf2692_237176	3.89	126.35	0.0387
14	Scf5501_125915	1.64	127.99	0.0164
14	Scf1974_126784	0.54	128.53	0.0054
14	Scf5278_60783	1.1	129.63	0.0109
14	Scf5278_138277	2.19	131.82	0.022
15	Scf5244_9403	0	0	0.5
15	Scf8011_38756	1.09	1.09	0.0109
15	Scf1621_119178	2.21	3.3	0.022
15	Scf1751_224603	1.64	4.94	0.0165
15	Scf1751_416632	0.55	5.49	0.0055
15	Scf6918_48220	1.09	6.58	0.0109
15	Scf7518_5926	1.65	8.23	0.0165
15	Scf3596_209552	1.64	9.87	0.0165
15	Scf0610_115943	0.55	10.42	0.0055
15	Scf1841_49264	0.54	10.96	0.0055
15	Scf1351_311962	0.55	11.51	0.0055
15	Scf1396_367783	0.54	12.05	0.0055
15	Scf0750_516771	0.55	12.6	0.0055
15	Scf5523_40259	0.54	13.14	0.0055
15	Scf2933_200869	1.1	14.24	0.0109
15	Scf5194_141347	0.54	14.78	0.0055
15	Scf4913_174114	0.55	15.33	0.0055
15	Scf0179_941408	1.09	16.42	0.0109
15	Scf5830_35757	0.55	16.97	0.0055
15	Scf1350_182209	0.54	17.51	0.0055
15	Scf0163_446895	0.55	18.06	0.0055
15	Scf0849_282023	0.54	18.6	0.0055
15	Scf6157_11554	1.1	19.7	0.0109
15	Scf5677_136952	2.76	22.46	0.0276
15	Scf3188_49868	0.55	23.01	0.0055
15	Scf2618_236759	7.45	30.46	0.074
15	Scf6167_99625	0.55	31.01	0.0055
15	Scf5101_152831	0.55	31.56	0.0055
15	Scf3643_99574	2.2	33.76	0.022
15	Scf4159_27613	9.31	43.07	0.092
15	Scf4159_103654	1.65	44.72	0.0165
15	Scf4045_17920	1.09	45.81	0.0109
15	Scf4599_115151	0.55	46.36	0.0055
15	Scf2330_59826	0.54	46.9	0.0055
15	Scf8265_23640	0.55	47.45	0.0055
15	Scf1865_132209	3.89	51.34	0.0388
15	Scf1658_280296	0.54	51.88	0.0055
15	Scf5498_8813	0.55	52.43	0.0055
15	Scf5498_121830	1.09	53.52	0.0109
15	Scf5498_124134	0.55	54.07	0.0055
15	Scf0756_683302	1.64	55.71	0.0165
15	Scf0756_774165	3.33	59.04	0.0332
16	Scf8949_9250	0	0	0.5
16	Scf8112_12627	0.54	0.54	0.0054
16	Scf3606_92842	0.55	1.09	0.0054
16	Scf7295_38899	6.2	7.29	0.0617
16	Scf2923_185586	0.55	7.84	0.0055
16	Scf0219_203204	3.89	11.73	0.0389
16	Scf2746_252714	4.47	16.2	0.0446
16	Scf7123_33058	1.1	17.3	0.0109
16	Scf1104_270437	3.33	20.63	0.0333
16	Scf6802_4419	0.54	21.17	0.0055
16	Scf5653_10084	1.1	22.27	0.0109
16	Scf3868_249885	0.54	22.81	0.0055
16	Scf6899_60999	8.66	31.47	0.0857
16	Scf5004_140337	1.09	32.56	0.0109
16	Scf4092_45627	7.4	39.96	0.0734
16	Scf1640_310379	1.64	41.6	0.0164
16	Scf2132_230132	0.55	42.15	0.0054
16	Scf3217_276434	0.54	42.69	0.0054
16	Scf0844_669192	0.55	43.24	0.0055
16	Scf6256_63953	2.76	46	0.0276
16	Scf2652_192600	0.54	46.54	0.0055
16	Scf6447_91682	0.55	47.09	0.0055
16	Scf3363_5883	0.54	47.63	0.0054
16	Scf2512_266484	0.55	48.18	0.0054
16	Scf2512_175225	1.09	49.27	0.0109
16	Scf4349_53944	4.46	53.73	0.0445
16	Scf6859_9984	5.62	59.35	0.0559
16	Scf3831_56687	12.37	71.72	0.1212
16	Scf0121_1441078	2.19	73.91	0.0219
17	Scf6044_47925	0	0	0.5
17	Scf4374_189275	1.09	1.09	0.0109
17	Scf2253_372936	1.1	2.19	0.0109
17	Scf2433_354044	0.54	2.73	0.0055
17	Scf3498_145677	0.55	3.28	0.0055
17	Scf6080_107414	0.54	3.82	0.0055
17	Scf0833_359968	2.21	6.03	0.022
17	Scf6332_65473	2.76	8.79	0.0276
17	Scf1033_650510	8.61	17.4	0.0853
17	Scf3453_267944	0.54	17.94	0.0054
17	Scf1766_107718	0.55	18.49	0.0054
17	Scf1766_56594	1.09	19.58	0.0109
17	Scf8561_24065	1.65	21.23	0.0164
17	Scf6636_26980	0.54	21.77	0.0054
17	Scf5959_17734	0.55	22.32	0.0054
17	Scf5316_56934	0.54	22.86	0.0054
17	Scf1441_209515	0.55	23.41	0.0054
17	Scf5959_28494	1.09	24.5	0.0109
17	Scf6021_14769	1.64	26.14	0.0164
17	Scf1886_244158	0.55	26.69	0.0054
17	Scf5093_69687	0.54	27.23	0.0054
17	Scf2742_31316	3.89	31.12	0.0388
17	Scf2670_171361	2.2	33.32	0.022
17	Scf0356_40693	1.64	34.96	0.0165
17	Scf4807_27231	1.1	36.06	0.0109
17	Scf4137_10253	0.54	36.6	0.0055
17	Scf5275_25550	1.65	38.25	0.0165
17	Scf2476_166829	0.54	38.79	0.0055
17	Scf4892_27089	1.1	39.89	0.0109
17	Scf6408_79442	0.54	40.43	0.0055
17	Scf1165_61651	0.55	40.98	0.0055
17	Scf1278_97796	0.54	41.52	0.0055
17	Scf1809_154100	0.55	42.07	0.0055
17	Scf0549_296821	0.54	42.61	0.0055
17	Scf0039_1902373	0.55	43.16	0.0055
17	Scf0069_874138	0.54	43.7	0.0055
17	Scf0679_880308	0.55	44.25	0.0054
17	Scf4200_36556	2.76	47.01	0.0276
17	Scf1358_532206	6.83	53.84	0.0679
17	Scf5673_66415	1.09	54.93	0.0109
17	Scf6164_99964	0.54	55.47	0.0055
17	Scf3309_15870	6.23	61.7	0.0619
17	Scf4366_135643	2.76	64.46	0.0276
17	Scf0908_538490	1.09	65.55	0.0109
17	Scf0908_487285	0.55	66.1	0.0055
17	Scf0908_520220	1.09	67.19	0.0109
17	Scf2323_334093	1.65	68.84	0.0165
17	Scf3094_141856	0.55	69.39	0.0055
17	Scf7232_41379	0.54	69.93	0.0055
17	Scf0740_276895	0.55	70.48	0.0055
18	Scf2285_121267	0	0	0.5
18	Scf3927_246948	2.2	2.2	0.022
18	Scf2449_68263	0.55	2.75	0.0055
18	Scf5452_108619	0.54	3.29	0.0055
18	Scf2449_39640	1.65	4.94	0.0164
18	Scf4464_12784	2.2	7.14	0.022
18	Scf5123_27250	1.64	8.78	0.0165
18	Scf5847_99314	0.55	9.33	0.0055
18	Scf3460_267962	0.54	9.87	0.0055
18	Scf0497_67020	0.55	10.42	0.0054
18	Scf1349_290616	0.54	10.96	0.0054
18	Scf4958_3867	0.55	11.51	0.0054
18	Scf1919_478267	1.09	12.6	0.0109
18	Scf3072_38599	0.55	13.15	0.0054
18	Scf0052_242661	1.64	14.79	0.0164
18	Scf7738_43654	1.09	15.88	0.0109
18	Scf3370_169508	0.55	16.43	0.0055
18	Scf3370_114546	1.64	18.07	0.0164
18	Scf1269_117808	5.04	23.11	0.0502
18	Scf4373_192393	0.54	23.65	0.0054
18	Scf4373_81635	1.1	24.75	0.0109
18	Scf0411_597350	0.54	25.29	0.0055
18	Scf1294_24895	11.05	36.34	0.1087
18	Scf8098_42725	0.54	36.88	0.0054
18	Scf1503_164174	0.55	37.43	0.0054
18	Scf8098_28016	0.54	37.97	0.0054
18	Scf4240_71365	2.76	40.73	0.0275
18	Scf0544_143556	0.54	41.27	0.0054
18	Scf0544_142096	0.55	41.82	0.0054
18	Scf3747_97597	5.03	46.85	0.0502
18	Scf3747_91569	0.54	47.39	0.0055
18	Scf4378_121499	4.47	51.86	0.0445
18	Scf3517_284777	1.64	53.5	0.0164
18	Scf1106_643898	1.09	54.59	0.0109
18	Scf5577_22123	0.55	55.14	0.0055
18	Scf1468_75314	0.54	55.68	0.0055
18	Scf5577_78461	1.1	56.78	0.0109
19	Scf2245_283877	0	0	0.5
19	Scf0354_1113231	3.87	3.87	0.0387
19	Scf4399_122838	1.1	4.97	0.0109
19	Scf3366_76734	0.54	5.51	0.0054
19	Scf8121_38011	0.55	6.06	0.0054
19	Scf2014_64233	1.64	7.7	0.0164
19	Scf1200_141234	3.32	11.02	0.0331
19	Scf3372_279082	39.45	50.47	0.3289
19	Scf0929_25027	3.31	53.78	0.033
19	Scf2712_337983	1.09	54.87	0.0109
19	Scf0199_690477	1.64	56.51	0.0164
19	Scf0212_1018574	0.54	57.05	0.0054
19	Scf4785_154515	0.55	57.6	0.0054
19	Scf0250_171704	1.09	58.69	0.0109
19	Scf1168_98904	0.55	59.24	0.0054
19	Scf0246_411731	0.54	59.78	0.0054
19	Scf0494_39450	0.55	60.33	0.0054
19	Scf1818_344183	0.54	60.87	0.0054
19	Scf7787_39408	0.55	61.42	0.0054
19	Scf1992_43720	1.64	63.06	0.0164
19	Scf2300_60656	0.54	63.6	0.0054
19	Scf2431_301087	0.55	64.15	0.0054
19	Scf1303_18653	1.64	65.79	0.0164
19	Scf2418_32150	0.55	66.34	0.0054
19	Scf3192_220397	0.54	66.88	0.0054
19	Scf7473_53785	2.76	69.64	0.0275
19	Scf1692_257553	6.76	76.4	0.0672
19	Scf5741_130484	3.32	79.72	0.0331
19	Scf6524_50129	0.54	80.26	0.0054
19	Scf5503_86271	0.55	80.81	0.0054
19	Scf4516_74893	3.32	84.13	0.0331
20	Scf1442_137596	0	0	0.5
20	Scf2468_17877	2.19	2.19	0.0219
20	Scf2468_188519	0.55	2.74	0.0054
20	Scf5398_77489	1.09	3.83	0.0109
20	Scf6235_96333	0.55	4.38	0.0054
20	Scf1395_435573	0.54	4.92	0.0054
20	Scf6300_11707	0.55	5.47	0.0054
20	Scf0804_767772	2.75	8.22	0.0275
20	Scf3948_79677	9.16	17.38	0.0906
20	Scf8493_6232	5.02	22.4	0.0501
20	Scf4586_124977	4.45	26.85	0.0443
20	Scf6940_51457	3.88	30.73	0.0387
20	Scf3523_50539	1.64	32.37	0.0164
20	Scf3653_201558	0.54	32.91	0.0054
20	Scf6012_83750	1.1	34.01	0.0109
20	Scf5286_41073	2.19	36.2	0.0219
20	Scf5555_131351	0.55	36.75	0.0054
20	Scf0802_739353	0.54	37.29	0.0054
20	Scf1364_40686	0.55	37.84	0.0054
20	Scf1157_19604	3.31	41.15	0.0331
20	Scf3415_158317	0.55	41.7	0.0054
20	Scf0136_305892	0.54	42.24	0.0054
20	Scf0136_170044	0.55	42.79	0.0054
20	Scf2562_241257	0.54	43.33	0.0054
20	Scf1150_203603	1.09	44.42	0.0109
20	Scf1108_553073	1.65	46.07	0.0164
20	Scf5718_102820	1.09	47.16	0.0109
20	Scf1108_366100	0.54	47.7	0.0054
20	Scf5718_2434	0.55	48.25	0.0054
20	Scf4591_105654	2.75	51	0.0275
21	Scf0662_675178	0	0	0.5
21	Scf0662_313414	1.09	1.09	0.0109
21	Scf0662_381986	1.65	2.74	0.0164
21	Scf4142_177633	0.54	3.28	0.0055
21	Scf4186_161644	0.55	3.83	0.0055
21	Scf4142_116244	0.54	4.37	0.0055
21	Scf2749_313218	2.76	7.13	0.0276
21	Scf2749_332850	1.1	8.23	0.0109
21	Scf0856_53293	7.41	15.64	0.0736
21	Scf6726_83024	1.64	17.28	0.0165
21	Scf1616_82940	2.21	19.49	0.022
21	Scf3188_182572	2.75	22.24	0.0276
21	Scf3188_215418	0.55	22.79	0.0054
21	Scf4335_135347	0.54	23.33	0.0054
21	Scf0162_1462513	0.55	23.88	0.0054
21	Scf7539_27366	8.58	32.46	0.085
21	Scf1504_277331	5.03	37.49	0.0502
21	Scf1962_448805	0.55	38.04	0.0055
21	Scf3407_108326	0.54	38.58	0.0054
21	Scf3945_48597	1.1	39.68	0.0109
21	Scf2302_166173	1.09	40.77	0.0109
21	Scf3577_150194	0.55	41.32	0.0054
21	Scf1751_454804	0.54	41.86	0.0054
21	Scf0237_828023	0.55	42.41	0.0054
21	Scf2513_326401	1.09	43.5	0.0109
21	Scf0304_999503	0.54	44.04	0.0055
21	Scf5366_16764	0.55	44.59	0.0055
21	Scf1736_522111	1.64	46.23	0.0165
21	Scf6919_18900	6.23	52.46	0.062
21	Scf3958_118862	0.55	53.01	0.0055
21	Scf3958_38008	0.54	53.55	0.0055
21	Scf7731_27833	0.55	54.1	0.0055
21	Scf2811_147458	1.09	55.19	0.0109
21	Scf4377_60072	0.55	55.74	0.0055
22	Scf0192_413190	0	0	0.5
22	Scf1400_393039	0.54	0.54	0.0054
22	Scf1400_260817	1.1	1.64	0.0109
22	Scf2971_112019	0.54	2.18	0.0054
22	Scf2382_363655	1.09	3.27	0.0109
22	Scf6180_20901	2.75	6.02	0.0275
22	Scf6180_84727	2.2	8.22	0.0219
22	Scf2326_164202	5.59	13.81	0.0557
22	Scf3504_141849	2.75	16.56	0.0275
22	Scf4370_819	5.59	22.15	0.0557
22	Scf7177_37827	4.45	26.6	0.0444
22	Scf2400_77397	3.88	30.48	0.0387
22	Scf1879_42091	5.03	35.51	0.0501
22	Scf0939_147	2.2	37.71	0.022
22	Scf1213_462288	0.54	38.25	0.0054
22	Scf0158_1156038	0.55	38.8	0.0054
22	Scf0494_576984	1.09	39.89	0.0109
22	Scf2665_41908	0.55	40.44	0.0054
22	Scf4192_114952	0.54	40.98	0.0054
22	Scf4285_80359	0.55	41.53	0.0055
22	Scf1030_113064	2.2	43.73	0.022
23	Scf4143_119920	0	0	0.5
23	Scf3358_63375	0.54	0.54	0.0054
23	Scf5216_117203	1.1	1.64	0.0109
23	Scf0442_714521	3.31	4.95	0.0331
23	Scf0123_1365274	2.76	7.71	0.0275
23	Scf4298_217275	3.88	11.59	0.0387
23	Scf6672_51029	1.09	12.68	0.0109
23	Scf5578_1829	0.54	13.22	0.0054
23	Scf4179_177692	0.55	13.77	0.0054
23	Scf4179_158446	0.54	14.31	0.0054
23	Scf1624_2248	1.1	15.41	0.0109
23	Scf2114_426450	1.64	17.05	0.0164
23	Scf2114_397972	0.55	17.6	0.0054
23	Scf5681_108702	3.32	20.92	0.0331
23	Scf8159_19813	1.64	22.56	0.0164
23	Scf0996_197254	1.09	23.65	0.0109
23	Scf7169_27809	1.1	24.75	0.0109
23	Scf1789_393597	0.54	25.29	0.0054
23	Scf4302_77874	0.55	25.84	0.0054
23	Scf1644_387552	0.54	26.38	0.0054
23	Scf0837_341342	0.55	26.93	0.0054
23	Scf2089_44754	0.54	27.47	0.0054
23	Scf0735_38278	0.55	28.02	0.0054
23	Scf0735_275134	0.54	28.56	0.0054
23	Scf2213_14303	0.55	29.11	0.0054
23	Scf5570_107710	0.54	29.65	0.0054
23	Scf4508_190655	1.09	30.74	0.0109
23	Scf1502_191718	1.1	31.84	0.0109
23	Scf1677_263601	1.09	32.93	0.0109
23	Scf0354_173731	1.09	34.02	0.0109
23	Scf0025_1441189	0.55	34.57	0.0054
23	Scf1522_271428	0.54	35.11	0.0054
23	Scf6244_80974	1.09	36.2	0.0109
23	Scf3331_15102	1.09	37.29	0.0109
23	Scf0025_1453701	1.1	38.39	0.0109
23	Scf0251_778445	1.09	39.48	0.0109
23	Scf0026_1604326	0.54	40.02	0.0054
23	Scf2072_341437	0.55	40.57	0.0054
23	Scf2211_346905	1.09	41.66	0.0109
23	Scf1271_392673	0.55	42.21	0.0054
23	Scf1502_228813	0.54	42.75	0.0054
23	Scf0131_899748	1.09	43.84	0.0109
23	Scf0287_951799	0.55	44.39	0.0054
23	Scf3331_129020	0.54	44.93	0.0054
23	Scf2072_110666	1.1	46.03	0.0109
23	Scf3115_18603	0.54	46.57	0.0054
23	Scf7913_46799	1.64	48.21	0.0164
23	Scf1407_178799	1.65	49.86	0.0164
23	Scf0456_313360	0.54	50.4	0.0054
23	Scf2840_354039	1.09	51.49	0.0109
23	Scf1426_368574	0.55	52.04	0.0054
23	Scf1316_135909	0.54	52.58	0.0054
23	Scf3141_255329	0.55	53.13	0.0054
23	Scf2385_399166	1.09	54.22	0.0109
23	Scf5976_19146	0.55	54.77	0.0054
23	Scf5976_38074	0.54	55.31	0.0054
23	Scf2348_48062	1.1	56.41	0.0109
23	Scf7584_1979	2.2	58.61	0.022
23	Scf2276_333773	1.64	60.25	0.0164
24	Scf1879_402612	0	0	0.5
24	Scf3706_12580	1.09	1.09	0.0109
24	Scf3016_271739	0.55	1.64	0.0055
24	Scf3016_285061	1.09	2.73	0.0109
24	Scf3378_261653	2.21	4.94	0.022
24	Scf3672_218945	9.29	14.23	0.0919
24	Scf1473_37440	5.63	19.86	0.056
24	Scf2500_383448	2.2	22.06	0.022
24	Scf2649_42189	0.54	22.6	0.0054
24	Scf2649_313894	0.55	23.15	0.0054
24	Scf1689_420031	0.54	23.69	0.0055
24	Scf2649_361038	1.65	25.34	0.0164
24	Scf0046_1142633	5.03	30.37	0.0502
24	Scf2993_295505	1.1	31.47	0.0109
24	Scf0744_324755	1.09	32.56	0.0109
24	Scf1264_39488	1.09	33.65	0.0109
24	Scf5825_6413	0.55	34.2	0.0054
24	Scf5121_17221	0.54	34.74	0.0054
24	Scf1770_390593	1.1	35.84	0.0109
24	Scf0867_212812	1.09	36.93	0.0109
24	Scf0074_1742864	0.54	37.47	0.0054
24	Scf1780_329325	0.55	38.02	0.0054
24	Scf4918_39688	0.54	38.56	0.0054
24	Scf0744_339189	0.55	39.11	0.0054
24	Scf1770_179708	1.09	40.2	0.0109
24	Scf3089_258075	1.09	41.29	0.0109
24	Scf0074_1577496	1.1	42.39	0.0109
24	Scf4662_156203	1.09	43.48	0.0109
24	Scf0820_433894	0.54	44.02	0.0054
24	Scf3213_97531	0.55	44.57	0.0054
24	Scf4095_40080	0.54	45.11	0.0054
24	Scf1682_462549	1.1	46.21	0.0109
24	Scf0564_40469	1.64	47.85	0.0164
24	Scf0564_355366	1.09	48.94	0.0109
24	Scf6426_24127	1.09	50.03	0.0109
24	Scf5656_833	1.65	51.68	0.0164
24	Scf2441_37912	0.54	52.22	0.0054
24	Scf2633_168672	1.09	53.31	0.0109
24	Scf5997_26633	4.45	57.76	0.0443
24	Scf0192_126610	2.75	60.51	0.0275
24	Scf0443_23553	1.09	61.6	0.0109
24	Scf5060_63572	1.65	63.25	0.0164
24	Scf1703_210617	6.2	69.45	0.0617
24	Scf3009_266390	7.4	76.85	0.0735
24	Scf7472_34718	4.48	81.33	0.0446
24	Scf1671_207854	5.04	86.37	0.0502
24	Scf3125_186933	2.2	88.57	0.022
24	Scf2020_9327	2.2	90.77	0.022
24	Scf0232_428234	0.54	91.31	0.0054
24	Scf3862_233224	0.55	91.86	0.0054
24	Scf4787_120965	1.09	92.95	0.0109
24	Scf0136_51955	1.09	94.04	0.0109

## Sheet: Table S4
Table S4. Origin and provider information of 919 P. ginseng genotypes used in this study.
No.	Germplasm name	Origin country	Germplasm type	Origin ( Locality, Province)	Provider	Remark
1	Chunpoong	Korea	Cultivar	Anseong-si, Gyeonggi-do	Ginseng Division, Department of Herbal Crop Research, Rural Development Administration, Korea	GBS material
2	Yunpoong	Korea	Cultivar	Anseong-si, Gyeonggi-do	Ginseng Division, Department of Herbal Crop Research, Rural Development Administration, Korea	GBS material
3	Gopoong	Korea	Cultivar	Anseong-si, Gyeonggi-do	Ginseng Division, Department of Herbal Crop Research, Rural Development Administration, Korea	GBS material
4	Sunpoong	Korea	Cultivar	Anseong-si, Gyeonggi-do	Ginseng Division, Department of Herbal Crop Research, Rural Development Administration, Korea	GBS material
5	Gumpoong	Korea	Cultivar	Anseong-si, Gyeonggi-do	Ginseng Division, Department of Herbal Crop Research, Rural Development Administration, Korea	GBS material
6	Sunun	Korea	Cultivar	Anseong-si, Gyeonggi-do	Ginseng Division, Department of Herbal Crop Research, Rural Development Administration, Korea	GBS material
7	Sunwon	Korea	Cultivar	Anseong-si, Gyeonggi-do	Ginseng Division, Department of Herbal Crop Research, Rural Development Administration, Korea	GBS material
8	Cheongsun	Korea	Cultivar	Anseong-si, Gyeonggi-do	Ginseng Division, Department of Herbal Crop Research, Rural Development Administration, Korea	GBS material
9	Sunhyang	Korea	Cultivar	Anseong-si, Gyeonggi-do	Ginseng Division, Department of Herbal Crop Research, Rural Development Administration, Korea	GBS material
10	K-1	Korea	Cultivar	Yongin-si, Gyeonggi-do	Ginseng Division, Department of Herbal Crop Research, Rural Development Administration, Korea	GBS material
11	Cheonryang	Korea	Cultivar	Eumseong-gun, Chungcheongbuk-do	Ginseng Division, Department of Herbal Crop Research, Rural Development Administration, Korea	GBS material
12	Gowon	Korea	Cultivar	Eumseong-gun, Chungcheongbuk-do	Ginseng Division, Department of Herbal Crop Research, Rural Development Administration, Korea	GBS material
13	Gumsun	Korea	Cultivar	Geumsan-gun, Chungcheongnam-do	Ginseng Division, Department of Herbal Crop Research, Rural Development Administration, Korea	GBS material
14	Gumjin	Korea	Cultivar	Geumsan-gun, Chungcheongnam-do	Ginseng Division, Department of Herbal Crop Research, Rural Development Administration, Korea	GBS material
15	Mimaki 1	Japan	Cultivar	Suwon-si, Gyeonggi-do	Lab. of Functional Plants, Seoul National University, Korea / Japanese cultivar	GBS material
16	Mimaki 2	Japan	Cultivar	Suwon-si, Gyeonggi-do	Lab. of Functional Plants, Seoul National University, Korea / Japanese cultivar	GBS material
17	Mimaki 3	Japan	Cultivar	Suwon-si, Gyeonggi-do	Lab. of Functional Plants, Seoul National University, Korea / Japanese cultivar	GBS material
18	G03001	Korea	Breeding line	Yeoju-si, Gyeonggi-do	Ginseng Division, Department of Herbal Crop Research, Rural Development Administration, Korea	GBS material
19	G03002	Korea	Breeding line	Yeoju-si, Gyeonggi-do	Ginseng Division, Department of Herbal Crop Research, Rural Development Administration, Korea	GBS material
20	G03003	Korea	Breeding line	Yeoju-si, Gyeonggi-do	Ginseng Division, Department of Herbal Crop Research, Rural Development Administration, Korea	GBS material
21	G03004	Korea	Breeding line	Yeoju-si, Gyeonggi-do	Ginseng Division, Department of Herbal Crop Research, Rural Development Administration, Korea	GBS material
22	G03005	Korea	Breeding line	Yeoju-si, Gyeonggi-do	Ginseng Division, Department of Herbal Crop Research, Rural Development Administration, Korea	GBS material
23	G03006	Korea	Breeding line	Yeoju-si, Gyeonggi-do	Ginseng Division, Department of Herbal Crop Research, Rural Development Administration, Korea	GBS material
24	G03007	Korea	Breeding line	Yeoju-si, Gyeonggi-do	Ginseng Division, Department of Herbal Crop Research, Rural Development Administration, Korea	GBS material
25	G03008	Korea	Breeding line	Yeoju-si, Gyeonggi-do	Ginseng Division, Department of Herbal Crop Research, Rural Development Administration, Korea	GBS material
26	G03009	Korea	Breeding line	Yeoju-si, Gyeonggi-do	Ginseng Division, Department of Herbal Crop Research, Rural Development Administration, Korea	GBS material
27	G03010	Korea	Breeding line	Yeoju-si, Gyeonggi-do	Ginseng Division, Department of Herbal Crop Research, Rural Development Administration, Korea	GBS material
28	G03011	Korea	Breeding line	Yeoju-si, Gyeonggi-do	Ginseng Division, Department of Herbal Crop Research, Rural Development Administration, Korea	GBS material
29	G03012	Korea	Breeding line	Yeoju-si, Gyeonggi-do	Ginseng Division, Department of Herbal Crop Research, Rural Development Administration, Korea	GBS material
30	G03013	Korea	Breeding line	Yeoju-si, Gyeonggi-do	Ginseng Division, Department of Herbal Crop Research, Rural Development Administration, Korea	GBS material
31	G03015	Korea	Breeding line	Yeoju-si, Gyeonggi-do	Ginseng Division, Department of Herbal Crop Research, Rural Development Administration, Korea	GBS material
32	G03016	Korea	Breeding line	Yeoju-si, Gyeonggi-do	Ginseng Division, Department of Herbal Crop Research, Rural Development Administration, Korea	GBS material
33	G03017	Korea	Breeding line	Yeoju-si, Gyeonggi-do	Ginseng Division, Department of Herbal Crop Research, Rural Development Administration, Korea	GBS material
34	G03018	Korea	Breeding line	Yeoju-si, Gyeonggi-do	Ginseng Division, Department of Herbal Crop Research, Rural Development Administration, Korea	GBS material
35	G03019	Korea	Breeding line	Yeoju-si, Gyeonggi-do	Ginseng Division, Department of Herbal Crop Research, Rural Development Administration, Korea	GBS material
36	G03020	Korea	Breeding line	Yeoju-si, Gyeonggi-do	Ginseng Division, Department of Herbal Crop Research, Rural Development Administration, Korea	GBS material
37	G03021	Korea	Breeding line	Yeoju-si, Gyeonggi-do	Ginseng Division, Department of Herbal Crop Research, Rural Development Administration, Korea	GBS material
38	G03022	Korea	Breeding line	Yeoju-si, Gyeonggi-do	Ginseng Division, Department of Herbal Crop Research, Rural Development Administration, Korea	GBS material
39	G03024	Korea	Breeding line	Yeoju-si, Gyeonggi-do	Ginseng Division, Department of Herbal Crop Research, Rural Development Administration, Korea	GBS material
40	G03025	Korea	Breeding line	Yeoju-si, Gyeonggi-do	Ginseng Division, Department of Herbal Crop Research, Rural Development Administration, Korea	GBS material
41	G03026	Korea	Breeding line	Yeoju-si, Gyeonggi-do	Ginseng Division, Department of Herbal Crop Research, Rural Development Administration, Korea	GBS material
42	G03027	Korea	Breeding line	Yeoju-si, Gyeonggi-do	Ginseng Division, Department of Herbal Crop Research, Rural Development Administration, Korea	GBS material
43	G03028	Korea	Breeding line	Yeoju-si, Gyeonggi-do	Ginseng Division, Department of Herbal Crop Research, Rural Development Administration, Korea	GBS material
44	G03029	Korea	Breeding line	Yeoju-si, Gyeonggi-do	Ginseng Division, Department of Herbal Crop Research, Rural Development Administration, Korea	GBS material
45	G03030	Korea	Breeding line	Yeoju-si, Gyeonggi-do	Ginseng Division, Department of Herbal Crop Research, Rural Development Administration, Korea	GBS material
46	G03031	Korea	Breeding line	Yeoju-si, Gyeonggi-do	Ginseng Division, Department of Herbal Crop Research, Rural Development Administration, Korea	GBS material
47	G03034	Korea	Breeding line	Yeoju-si, Gyeonggi-do	Ginseng Division, Department of Herbal Crop Research, Rural Development Administration, Korea	GBS material
48	G03035	Korea	Breeding line	Yeoju-si, Gyeonggi-do	Ginseng Division, Department of Herbal Crop Research, Rural Development Administration, Korea	GBS material
49	G03036	Korea	Breeding line	Yeoju-si, Gyeonggi-do	Ginseng Division, Department of Herbal Crop Research, Rural Development Administration, Korea	GBS material
50	G03038	Korea	Breeding line	Yeoju-si, Gyeonggi-do	Ginseng Division, Department of Herbal Crop Research, Rural Development Administration, Korea	GBS material
51	G03039	Korea	Breeding line	Yeoju-si, Gyeonggi-do	Ginseng Division, Department of Herbal Crop Research, Rural Development Administration, Korea	GBS material
52	G03040	Korea	Breeding line	Yeoju-si, Gyeonggi-do	Ginseng Division, Department of Herbal Crop Research, Rural Development Administration, Korea	GBS material
53	G03041	Korea	Breeding line	Yeoju-si, Gyeonggi-do	Ginseng Division, Department of Herbal Crop Research, Rural Development Administration, Korea	GBS material
54	G03042	Korea	Breeding line	Yeoju-si, Gyeonggi-do	Ginseng Division, Department of Herbal Crop Research, Rural Development Administration, Korea	GBS material
55	G03043	Korea	Breeding line	Yeoju-si, Gyeonggi-do	Ginseng Division, Department of Herbal Crop Research, Rural Development Administration, Korea	GBS material
56	G03044	Korea	Breeding line	Yeoju-si, Gyeonggi-do	Ginseng Division, Department of Herbal Crop Research, Rural Development Administration, Korea	GBS material
57	G03045	Korea	Breeding line	Yeoju-si, Gyeonggi-do	Ginseng Division, Department of Herbal Crop Research, Rural Development Administration, Korea	GBS material
58	G03046	Korea	Breeding line	Yeoju-si, Gyeonggi-do	Ginseng Division, Department of Herbal Crop Research, Rural Development Administration, Korea	GBS material
59	G03047	Korea	Breeding line	Yeoju-si, Gyeonggi-do	Ginseng Division, Department of Herbal Crop Research, Rural Development Administration, Korea	GBS material
60	G03048	Korea	Breeding line	Yeoju-si, Gyeonggi-do	Ginseng Division, Department of Herbal Crop Research, Rural Development Administration, Korea	GBS material
61	G03049	Korea	Breeding line	Yeoju-si, Gyeonggi-do	Ginseng Division, Department of Herbal Crop Research, Rural Development Administration, Korea	GBS material
62	G03050	Korea	Breeding line	Yeoju-si, Gyeonggi-do	Ginseng Division, Department of Herbal Crop Research, Rural Development Administration, Korea	GBS material
63	G03051	Korea	Breeding line	Yeoju-si, Gyeonggi-do	Ginseng Division, Department of Herbal Crop Research, Rural Development Administration, Korea	GBS material
64	G03052	Korea	Breeding line	Yeoju-si, Gyeonggi-do	Ginseng Division, Department of Herbal Crop Research, Rural Development Administration, Korea	GBS material
65	G03053	Korea	Breeding line	Yeoju-si, Gyeonggi-do	Ginseng Division, Department of Herbal Crop Research, Rural Development Administration, Korea	GBS material
66	G03054	Korea	Breeding line	Yeoju-si, Gyeonggi-do	Ginseng Division, Department of Herbal Crop Research, Rural Development Administration, Korea	GBS material
67	G03055	Korea	Breeding line	Yeoju-si, Gyeonggi-do	Ginseng Division, Department of Herbal Crop Research, Rural Development Administration, Korea	GBS material
68	G03056	Korea	Breeding line	Yeoju-si, Gyeonggi-do	Ginseng Division, Department of Herbal Crop Research, Rural Development Administration, Korea	GBS material
69	G03057	Korea	Breeding line	Yeoju-si, Gyeonggi-do	Ginseng Division, Department of Herbal Crop Research, Rural Development Administration, Korea	GBS material
70	G03058	Korea	Breeding line	Yeoju-si, Gyeonggi-do	Ginseng Division, Department of Herbal Crop Research, Rural Development Administration, Korea	GBS material
71	G03059	Korea	Breeding line	Yeoju-si, Gyeonggi-do	Ginseng Division, Department of Herbal Crop Research, Rural Development Administration, Korea	GBS material
72	G03060	Korea	Breeding line	Yeoju-si, Gyeonggi-do	Ginseng Division, Department of Herbal Crop Research, Rural Development Administration, Korea	GBS material
73	G03061	Korea	Breeding line	Yeoju-si, Gyeonggi-do	Ginseng Division, Department of Herbal Crop Research, Rural Development Administration, Korea	GBS material
74	G03062	Korea	Breeding line	Yeoju-si, Gyeonggi-do	Ginseng Division, Department of Herbal Crop Research, Rural Development Administration, Korea	GBS material
75	G03063	Korea	Breeding line	Yeoju-si, Gyeonggi-do	Ginseng Division, Department of Herbal Crop Research, Rural Development Administration, Korea	GBS material
76	G03064	Korea	Breeding line	Yeoju-si, Gyeonggi-do	Ginseng Division, Department of Herbal Crop Research, Rural Development Administration, Korea	GBS material
77	G03065	Korea	Breeding line	Yeoju-si, Gyeonggi-do	Ginseng Division, Department of Herbal Crop Research, Rural Development Administration, Korea	GBS material
78	G03067	Korea	Breeding line	Yeoju-si, Gyeonggi-do	Ginseng Division, Department of Herbal Crop Research, Rural Development Administration, Korea	GBS material
79	G03068	Korea	Breeding line	Yeoju-si, Gyeonggi-do	Ginseng Division, Department of Herbal Crop Research, Rural Development Administration, Korea	GBS material
80	G03069	Korea	Breeding line	Yeoju-si, Gyeonggi-do	Ginseng Division, Department of Herbal Crop Research, Rural Development Administration, Korea	GBS material
81	G03070	Korea	Breeding line	Yeoju-si, Gyeonggi-do	Ginseng Division, Department of Herbal Crop Research, Rural Development Administration, Korea	GBS material
82	G03071	Korea	Breeding line	Yeoju-si, Gyeonggi-do	Ginseng Division, Department of Herbal Crop Research, Rural Development Administration, Korea	GBS material
83	G03072	Korea	Breeding line	Yeoju-si, Gyeonggi-do	Ginseng Division, Department of Herbal Crop Research, Rural Development Administration, Korea	GBS material
84	G03075	Korea	Breeding line	Yeoju-si, Gyeonggi-do	Ginseng Division, Department of Herbal Crop Research, Rural Development Administration, Korea	GBS material
85	G03076	Korea	Breeding line	Yeoju-si, Gyeonggi-do	Ginseng Division, Department of Herbal Crop Research, Rural Development Administration, Korea	GBS material
86	G03077	Korea	Breeding line	Yeoju-si, Gyeonggi-do	Ginseng Division, Department of Herbal Crop Research, Rural Development Administration, Korea	GBS material
87	G03078	Korea	Breeding line	Yeoju-si, Gyeonggi-do	Ginseng Division, Department of Herbal Crop Research, Rural Development Administration, Korea	GBS material
88	G03079	Korea	Breeding line	Yeoju-si, Gyeonggi-do	Ginseng Division, Department of Herbal Crop Research, Rural Development Administration, Korea	GBS material
89	G03140	Korea	Breeding line	Daejeon, Chungcheongnam-do	Ginseng Division, Department of Herbal Crop Research, Rural Development Administration, Korea	GBS material
90	G03180	Korea	Breeding line	Daejeon, Chungcheongnam-do	Ginseng Division, Department of Herbal Crop Research, Rural Development Administration, Korea	GBS material
91	G04051	Korea	Breeding line	Yeoju-si, Gyeonggi-do	Ginseng Division, Department of Herbal Crop Research, Rural Development Administration, Korea	GBS material
92	G04054	Korea	Breeding line	Yeoju-si, Gyeonggi-do	Ginseng Division, Department of Herbal Crop Research, Rural Development Administration, Korea	GBS material
93	G04076	Korea	Breeding line	Daejeon, Chungcheongnam-do	Ginseng Division, Department of Herbal Crop Research, Rural Development Administration, Korea	GBS material
94	G05021	Korea	Breeding line	Suwon-si, Gyeonggi-do	Ginseng Division, Department of Herbal Crop Research, Rural Development Administration, Korea	GBS material
95	G05032	Korea	Breeding line	Suwon-si, Gyeonggi-do	Ginseng Division, Department of Herbal Crop Research, Rural Development Administration, Korea	GBS material
96	G05097	Korea	Breeding line	Pocheon-si, Gyeonggi-do	Ginseng Division, Department of Herbal Crop Research, Rural Development Administration, Korea	GBS material
97	M05057	Korea	Breeding line	Suwon-si, Gyeonggi-do	Ginseng Division, Department of Herbal Crop Research, Rural Development Administration, Korea	GBS material
98	G06001	China	Breeding line	Fusong, Jilin, China	Ginseng Division, Department of Herbal Crop Research, Rural Development Administration, Korea	GBS material
99	G06003	China	Breeding line	Fusong, Jilin, China	Ginseng Division, Department of Herbal Crop Research, Rural Development Administration, Korea	GBS material
100	G06010	China	Breeding line	Tonghua, Jilin, China	Ginseng Division, Department of Herbal Crop Research, Rural Development Administration, Korea	GBS material
101	G08024	Korea	Breeding line	Gongju-si, Chungcheongnam-do	Ginseng Division, Department of Herbal Crop Research, Rural Development Administration, Korea	GBS material
102	G08034	Korea	Breeding line	Buyeo-gun, Chungcheongnam-do	Ginseng Division, Department of Herbal Crop Research, Rural Development Administration, Korea	GBS material
103	G08082	China	Breeding line	Huanren, Liaoning, China	Ginseng Division, Department of Herbal Crop Research, Rural Development Administration, Korea	GBS material
104	G03037	Korea	Breeding line	Yeoju-si, Gyeonggi-do	Ginseng Division, Department of Herbal Crop Research, Rural Development Administration, Korea	GBS material
105	G03080	Korea	Breeding line	Yeoju-si, Gyeonggi-do	Ginseng Division, Department of Herbal Crop Research, Rural Development Administration, Korea	GBS material
106	G03081	Korea	Breeding line	Yeoju-si, Gyeonggi-do	Ginseng Division, Department of Herbal Crop Research, Rural Development Administration, Korea	GBS material
107	G03083	Korea	Breeding line	Yeoju-si, Gyeonggi-do	Ginseng Division, Department of Herbal Crop Research, Rural Development Administration, Korea	GBS material
108	G03084	Korea	Breeding line	Yeoju-si, Gyeonggi-do	Ginseng Division, Department of Herbal Crop Research, Rural Development Administration, Korea	GBS material
109	G03086	Korea	Breeding line	Yeoju-si, Gyeonggi-do	Ginseng Division, Department of Herbal Crop Research, Rural Development Administration, Korea	GBS material
110	G03089	Korea	Breeding line	Yeoju-si, Gyeonggi-do	Ginseng Division, Department of Herbal Crop Research, Rural Development Administration, Korea	GBS material
111	G03092	Korea	Breeding line	Yeoju-si, Gyeonggi-do	Ginseng Division, Department of Herbal Crop Research, Rural Development Administration, Korea	GBS material
112	G03093	Korea	Breeding line	Yeoju-si, Gyeonggi-do	Ginseng Division, Department of Herbal Crop Research, Rural Development Administration, Korea	GBS material
113	G03096	Korea	Breeding line	Yeoju-si, Gyeonggi-do	Ginseng Division, Department of Herbal Crop Research, Rural Development Administration, Korea	GBS material
114	G03105	Korea	Breeding line	Yeoju-si, Gyeonggi-do	Ginseng Division, Department of Herbal Crop Research, Rural Development Administration, Korea	GBS material
115	G03107	Korea	Breeding line	Yeoju-si, Gyeonggi-do	Ginseng Division, Department of Herbal Crop Research, Rural Development Administration, Korea	GBS material
116	G03109	Korea	Breeding line	Yeoju-si, Gyeonggi-do	Ginseng Division, Department of Herbal Crop Research, Rural Development Administration, Korea	GBS material
117	G03110	Korea	Breeding line	Yeoju-si, Gyeonggi-do	Ginseng Division, Department of Herbal Crop Research, Rural Development Administration, Korea	GBS material
118	G03111	Korea	Breeding line	Daejeon, Chungcheongnam-do	Ginseng Division, Department of Herbal Crop Research, Rural Development Administration, Korea	GBS material
119	G03112	Korea	Breeding line	Daejeon, Chungcheongnam-do	Ginseng Division, Department of Herbal Crop Research, Rural Development Administration, Korea	GBS material
120	G03114	Korea	Breeding line	Daejeon, Chungcheongnam-do	Ginseng Division, Department of Herbal Crop Research, Rural Development Administration, Korea	GBS material
121	G03118	Korea	Breeding line	Daejeon, Chungcheongnam-do	Ginseng Division, Department of Herbal Crop Research, Rural Development Administration, Korea	GBS material
122	G03119	Korea	Breeding line	Daejeon, Chungcheongnam-do	Ginseng Division, Department of Herbal Crop Research, Rural Development Administration, Korea	GBS material
123	G05039-1	Korea	Breeding line	Suwon-si, Gyeonggi-do	Ginseng Division, Department of Herbal Crop Research, Rural Development Administration, Korea
124	G05039-2	Korea	Breeding line	Suwon-si, Gyeonggi-do	Ginseng Division, Department of Herbal Crop Research, Rural Development Administration, Korea
125	G05040-1	Korea	Breeding line	Suwon-si, Gyeonggi-do	Ginseng Division, Department of Herbal Crop Research, Rural Development Administration, Korea
126	G05040-2	Korea	Breeding line	Suwon-si, Gyeonggi-do	Ginseng Division, Department of Herbal Crop Research, Rural Development Administration, Korea
127	G05042-1	Korea	Breeding line	Suwon-si, Gyeonggi-do	Ginseng Division, Department of Herbal Crop Research, Rural Development Administration, Korea
128	G05042-2	Korea	Breeding line	Suwon-si, Gyeonggi-do	Ginseng Division, Department of Herbal Crop Research, Rural Development Administration, Korea
129	G05044-1	Korea	Breeding line	Suwon-si, Gyeonggi-do	Ginseng Division, Department of Herbal Crop Research, Rural Development Administration, Korea
130	G05044-2	Korea	Breeding line	Suwon-si, Gyeonggi-do	Ginseng Division, Department of Herbal Crop Research, Rural Development Administration, Korea
131	G05045-1	Korea	Breeding line	Suwon-si, Gyeonggi-do	Ginseng Division, Department of Herbal Crop Research, Rural Development Administration, Korea
132	G05045-2	Korea	Breeding line	Suwon-si, Gyeonggi-do	Ginseng Division, Department of Herbal Crop Research, Rural Development Administration, Korea
133	G05049-1	Korea	Breeding line	Suwon-si, Gyeonggi-do	Ginseng Division, Department of Herbal Crop Research, Rural Development Administration, Korea
134	G05049-2	Korea	Breeding line	Suwon-si, Gyeonggi-do	Ginseng Division, Department of Herbal Crop Research, Rural Development Administration, Korea
135	G05054-1	Korea	Breeding line	Suwon-si, Gyeonggi-do	Ginseng Division, Department of Herbal Crop Research, Rural Development Administration, Korea
136	G05054-2	Korea	Breeding line	Suwon-si, Gyeonggi-do	Ginseng Division, Department of Herbal Crop Research, Rural Development Administration, Korea
137	G05063-1	Korea	Breeding line	Suwon-si, Gyeonggi-do	Ginseng Division, Department of Herbal Crop Research, Rural Development Administration, Korea
138	G05063-2	Korea	Breeding line	Suwon-si, Gyeonggi-do	Ginseng Division, Department of Herbal Crop Research, Rural Development Administration, Korea
139	G05064-1	Korea	Breeding line	Suwon-si, Gyeonggi-do	Ginseng Division, Department of Herbal Crop Research, Rural Development Administration, Korea
140	G05064-2	Korea	Breeding line	Suwon-si, Gyeonggi-do	Ginseng Division, Department of Herbal Crop Research, Rural Development Administration, Korea
141	G05065-1	Korea	Breeding line	Suwon-si, Gyeonggi-do	Ginseng Division, Department of Herbal Crop Research, Rural Development Administration, Korea
142	G05065-2	Korea	Breeding line	Suwon-si, Gyeonggi-do	Ginseng Division, Department of Herbal Crop Research, Rural Development Administration, Korea
143	G05068-1	Korea	Breeding line	Suwon-si, Gyeonggi-do	Ginseng Division, Department of Herbal Crop Research, Rural Development Administration, Korea
144	G05068-2	Korea	Breeding line	Suwon-si, Gyeonggi-do	Ginseng Division, Department of Herbal Crop Research, Rural Development Administration, Korea
145	G05070-1	Korea	Breeding line	Suwon-si, Gyeonggi-do	Ginseng Division, Department of Herbal Crop Research, Rural Development Administration, Korea
146	G05070-2	Korea	Breeding line	Suwon-si, Gyeonggi-do	Ginseng Division, Department of Herbal Crop Research, Rural Development Administration, Korea
147	G05071-1	Korea	Breeding line	Suwon-si, Gyeonggi-do	Ginseng Division, Department of Herbal Crop Research, Rural Development Administration, Korea
148	G05071-2	Korea	Breeding line	Suwon-si, Gyeonggi-do	Ginseng Division, Department of Herbal Crop Research, Rural Development Administration, Korea
149	G05089-1	Korea	Breeding line	Suwon-si, Gyeonggi-do	Ginseng Division, Department of Herbal Crop Research, Rural Development Administration, Korea
150	G05089-2	Korea	Breeding line	Suwon-si, Gyeonggi-do	Ginseng Division, Department of Herbal Crop Research, Rural Development Administration, Korea
151	G05091-1	Korea	Breeding line	Suwon-si, Gyeonggi-do	Ginseng Division, Department of Herbal Crop Research, Rural Development Administration, Korea
152	G05091-2	Korea	Breeding line	Suwon-si, Gyeonggi-do	Ginseng Division, Department of Herbal Crop Research, Rural Development Administration, Korea
153	G05093-1	Korea	Breeding line	Suwon-si, Gyeonggi-do	Ginseng Division, Department of Herbal Crop Research, Rural Development Administration, Korea
154	G05093-2	Korea	Breeding line	Suwon-si, Gyeonggi-do	Ginseng Division, Department of Herbal Crop Research, Rural Development Administration, Korea
155	G05094-1	Korea	Breeding line	Suwon-si, Gyeonggi-do	Ginseng Division, Department of Herbal Crop Research, Rural Development Administration, Korea
156	G05094-2	Korea	Breeding line	Suwon-si, Gyeonggi-do	Ginseng Division, Department of Herbal Crop Research, Rural Development Administration, Korea
157	G05097-1	Korea	Breeding line	Pocheon-si, Gyeonggi-do	Ginseng Division, Department of Herbal Crop Research, Rural Development Administration, Korea
158	G05097-2	Korea	Breeding line	Pocheon-si, Gyeonggi-do	Ginseng Division, Department of Herbal Crop Research, Rural Development Administration, Korea
159	G05098-1	Korea	Breeding line	Suwon-si, Gyeonggi-do	Ginseng Division, Department of Herbal Crop Research, Rural Development Administration, Korea
160	G05098-2	Korea	Breeding line	Suwon-si, Gyeonggi-do	Ginseng Division, Department of Herbal Crop Research, Rural Development Administration, Korea
161	G05099-1	Korea	Breeding line	Suwon-si, Gyeonggi-do	Ginseng Division, Department of Herbal Crop Research, Rural Development Administration, Korea
162	G05099-2	Korea	Breeding line	Suwon-si, Gyeonggi-do	Ginseng Division, Department of Herbal Crop Research, Rural Development Administration, Korea
163	G06001-1	Korea	Breeding line	Jilin, China	Ginseng Division, Department of Herbal Crop Research, Rural Development Administration, Korea
164	G06001-2	Korea	Breeding line	Jilin, China	Ginseng Division, Department of Herbal Crop Research, Rural Development Administration, Korea
165	G06002-1	Korea	Breeding line	Jilin, China	Ginseng Division, Department of Herbal Crop Research, Rural Development Administration, Korea
166	G06002-2	Korea	Breeding line	Jilin, China	Ginseng Division, Department of Herbal Crop Research, Rural Development Administration, Korea
167	G06003-1	Korea	Breeding line	Jilin, China	Ginseng Division, Department of Herbal Crop Research, Rural Development Administration, Korea
168	G06003-2	Korea	Breeding line	Jilin, China	Ginseng Division, Department of Herbal Crop Research, Rural Development Administration, Korea
169	G06007-1	Korea	Breeding line	Jilin, China	Ginseng Division, Department of Herbal Crop Research, Rural Development Administration, Korea
170	G06007-2	Korea	Breeding line	Jilin, China	Ginseng Division, Department of Herbal Crop Research, Rural Development Administration, Korea
171	G06009-1	Korea	Breeding line	Jilin, China	Ginseng Division, Department of Herbal Crop Research, Rural Development Administration, Korea
172	G06009-2	Korea	Breeding line	Jilin, China	Ginseng Division, Department of Herbal Crop Research, Rural Development Administration, Korea
173	G06010-1	Korea	Breeding line	Jilin, China	Ginseng Division, Department of Herbal Crop Research, Rural Development Administration, Korea
174	G06010-2	Korea	Breeding line	Jilin, China	Ginseng Division, Department of Herbal Crop Research, Rural Development Administration, Korea
175	G06011-1	Korea	Breeding line	Jilin, China	Ginseng Division, Department of Herbal Crop Research, Rural Development Administration, Korea
176	G06011-2	Korea	Breeding line	Jilin, China	Ginseng Division, Department of Herbal Crop Research, Rural Development Administration, Korea
177	G06012-1	Korea	Breeding line	Jilin, China	Ginseng Division, Department of Herbal Crop Research, Rural Development Administration, Korea
178	G06012-2	Korea	Breeding line	Jilin, China	Ginseng Division, Department of Herbal Crop Research, Rural Development Administration, Korea
179	G06015-1	Korea	Breeding line	Jilin, China	Ginseng Division, Department of Herbal Crop Research, Rural Development Administration, Korea
180	G06015-2	Korea	Breeding line	Jilin, China	Ginseng Division, Department of Herbal Crop Research, Rural Development Administration, Korea
181	G06016-1	Korea	Breeding line	Pocheon-si, Gyeonggi-do	Ginseng Division, Department of Herbal Crop Research, Rural Development Administration, Korea
182	G06016-2	Korea	Breeding line	Pocheon-si, Gyeonggi-do	Ginseng Division, Department of Herbal Crop Research, Rural Development Administration, Korea
183	G06018-1	Korea	Breeding line	Pocheon-si, Gyeonggi-do	Ginseng Division, Department of Herbal Crop Research, Rural Development Administration, Korea
184	G06018-2	Korea	Breeding line	Pocheon-si, Gyeonggi-do	Ginseng Division, Department of Herbal Crop Research, Rural Development Administration, Korea
185	G07005-1	Korea	Breeding line	Suwon-si, Gyeonggi-do	Ginseng Division, Department of Herbal Crop Research, Rural Development Administration, Korea
186	G07005-2	Korea	Breeding line	Suwon-si, Gyeonggi-do	Ginseng Division, Department of Herbal Crop Research, Rural Development Administration, Korea
187	G07008-1	Korea	Breeding line	Suwon-si, Gyeonggi-do	Ginseng Division, Department of Herbal Crop Research, Rural Development Administration, Korea
188	G07008-2	Korea	Breeding line	Suwon-si, Gyeonggi-do	Ginseng Division, Department of Herbal Crop Research, Rural Development Administration, Korea
189	G07009-1	Korea	Breeding line	Suwon-si, Gyeonggi-do	Ginseng Division, Department of Herbal Crop Research, Rural Development Administration, Korea
190	G07009-2	Korea	Breeding line	Suwon-si, Gyeonggi-do	Ginseng Division, Department of Herbal Crop Research, Rural Development Administration, Korea
191	G07010-1	Korea	Breeding line	Suwon-si, Gyeonggi-do	Ginseng Division, Department of Herbal Crop Research, Rural Development Administration, Korea
192	G07010-2	Korea	Breeding line	Suwon-si, Gyeonggi-do	Ginseng Division, Department of Herbal Crop Research, Rural Development Administration, Korea
193	G07011-1	Korea	Breeding line	Suwon-si, Gyeonggi-do	Ginseng Division, Department of Herbal Crop Research, Rural Development Administration, Korea
194	G07011-2	Korea	Breeding line	Suwon-si, Gyeonggi-do	Ginseng Division, Department of Herbal Crop Research, Rural Development Administration, Korea
195	G07012-1	Korea	Breeding line	Suwon-si, Gyeonggi-do	Ginseng Division, Department of Herbal Crop Research, Rural Development Administration, Korea
196	G07012-2	Korea	Breeding line	Suwon-si, Gyeonggi-do	Ginseng Division, Department of Herbal Crop Research, Rural Development Administration, Korea
197	G07013-1	Korea	Breeding line	Suwon-si, Gyeonggi-do	Ginseng Division, Department of Herbal Crop Research, Rural Development Administration, Korea
198	G07013-2	Korea	Breeding line	Suwon-si, Gyeonggi-do	Ginseng Division, Department of Herbal Crop Research, Rural Development Administration, Korea
199	G07014-1	Korea	Breeding line	Suwon-si, Gyeonggi-do	Ginseng Division, Department of Herbal Crop Research, Rural Development Administration, Korea
200	G07014-2	Korea	Breeding line	Suwon-si, Gyeonggi-do	Ginseng Division, Department of Herbal Crop Research, Rural Development Administration, Korea
201	G07015-1	Korea	Breeding line	Suwon-si, Gyeonggi-do	Ginseng Division, Department of Herbal Crop Research, Rural Development Administration, Korea
202	G07015-2	Korea	Breeding line	Suwon-si, Gyeonggi-do	Ginseng Division, Department of Herbal Crop Research, Rural Development Administration, Korea
203	G07016-1	Korea	Breeding line	Suwon-si, Gyeonggi-do	Ginseng Division, Department of Herbal Crop Research, Rural Development Administration, Korea
204	G07016-2	Korea	Breeding line	Suwon-si, Gyeonggi-do	Ginseng Division, Department of Herbal Crop Research, Rural Development Administration, Korea
205	G07017-1	Korea	Breeding line	Suwon-si, Gyeonggi-do	Ginseng Division, Department of Herbal Crop Research, Rural Development Administration, Korea
206	G07017-2	Korea	Breeding line	Suwon-si, Gyeonggi-do	Ginseng Division, Department of Herbal Crop Research, Rural Development Administration, Korea
207	G07018-1	Korea	Breeding line	Suwon-si, Gyeonggi-do	Ginseng Division, Department of Herbal Crop Research, Rural Development Administration, Korea
208	G07018-2	Korea	Breeding line	Suwon-si, Gyeonggi-do	Ginseng Division, Department of Herbal Crop Research, Rural Development Administration, Korea
209	G07022-1	Korea	Breeding line	Suwon-si, Gyeonggi-do	Ginseng Division, Department of Herbal Crop Research, Rural Development Administration, Korea
210	G07022-2	Korea	Breeding line	Suwon-si, Gyeonggi-do	Ginseng Division, Department of Herbal Crop Research, Rural Development Administration, Korea
211	G07023-1	Korea	Breeding line	Suwon-si, Gyeonggi-do	Ginseng Division, Department of Herbal Crop Research, Rural Development Administration, Korea
212	G07023-2	Korea	Breeding line	Suwon-si, Gyeonggi-do	Ginseng Division, Department of Herbal Crop Research, Rural Development Administration, Korea
213	G07024-1	Korea	Breeding line	Suwon-si, Gyeonggi-do	Ginseng Division, Department of Herbal Crop Research, Rural Development Administration, Korea
214	G07024-2	Korea	Breeding line	Suwon-si, Gyeonggi-do	Ginseng Division, Department of Herbal Crop Research, Rural Development Administration, Korea
215	G07025-1	Korea	Breeding line	Suwon-si, Gyeonggi-do	Ginseng Division, Department of Herbal Crop Research, Rural Development Administration, Korea
216	G07025-2	Korea	Breeding line	Suwon-si, Gyeonggi-do	Ginseng Division, Department of Herbal Crop Research, Rural Development Administration, Korea
217	G07027-1	Korea	Breeding line	Suwon-si, Gyeonggi-do	Ginseng Division, Department of Herbal Crop Research, Rural Development Administration, Korea
218	G07027-2	Korea	Breeding line	Suwon-si, Gyeonggi-do	Ginseng Division, Department of Herbal Crop Research, Rural Development Administration, Korea
219	G07028-1	Korea	Breeding line	Suwon-si, Gyeonggi-do	Ginseng Division, Department of Herbal Crop Research, Rural Development Administration, Korea
220	G07028-2	Korea	Breeding line	Suwon-si, Gyeonggi-do	Ginseng Division, Department of Herbal Crop Research, Rural Development Administration, Korea
221	G07029-1	Korea	Breeding line	Suwon-si, Gyeonggi-do	Ginseng Division, Department of Herbal Crop Research, Rural Development Administration, Korea
222	G07029-2	Korea	Breeding line	Suwon-si, Gyeonggi-do	Ginseng Division, Department of Herbal Crop Research, Rural Development Administration, Korea
223	G07030-1	Korea	Breeding line	Suwon-si, Gyeonggi-do	Ginseng Division, Department of Herbal Crop Research, Rural Development Administration, Korea
224	G07030-2	Korea	Breeding line	Suwon-si, Gyeonggi-do	Ginseng Division, Department of Herbal Crop Research, Rural Development Administration, Korea
225	G07032-1	Korea	Breeding line	Suwon-si, Gyeonggi-do	Ginseng Division, Department of Herbal Crop Research, Rural Development Administration, Korea
226	G07032-2	Korea	Breeding line	Suwon-si, Gyeonggi-do	Ginseng Division, Department of Herbal Crop Research, Rural Development Administration, Korea
227	G07034-1	Korea	Breeding line	Suwon-si, Gyeonggi-do	Ginseng Division, Department of Herbal Crop Research, Rural Development Administration, Korea
228	G07034-2	Korea	Breeding line	Suwon-si, Gyeonggi-do	Ginseng Division, Department of Herbal Crop Research, Rural Development Administration, Korea
229	G07035-1	Korea	Breeding line	Suwon-si, Gyeonggi-do	Ginseng Division, Department of Herbal Crop Research, Rural Development Administration, Korea
230	G07035-2	Korea	Breeding line	Suwon-si, Gyeonggi-do	Ginseng Division, Department of Herbal Crop Research, Rural Development Administration, Korea
231	G07037-1	Korea	Breeding line	Suwon-si, Gyeonggi-do	Ginseng Division, Department of Herbal Crop Research, Rural Development Administration, Korea
232	G07037-2	Korea	Breeding line	Suwon-si, Gyeonggi-do	Ginseng Division, Department of Herbal Crop Research, Rural Development Administration, Korea
233	G07038-1	Korea	Breeding line	Suwon-si, Gyeonggi-do	Ginseng Division, Department of Herbal Crop Research, Rural Development Administration, Korea
234	G07038-2	Korea	Breeding line	Suwon-si, Gyeonggi-do	Ginseng Division, Department of Herbal Crop Research, Rural Development Administration, Korea
235	G07039-1	Korea	Breeding line	Suwon-si, Gyeonggi-do	Ginseng Division, Department of Herbal Crop Research, Rural Development Administration, Korea
236	G07039-2	Korea	Breeding line	Suwon-si, Gyeonggi-do	Ginseng Division, Department of Herbal Crop Research, Rural Development Administration, Korea
237	G07040-1	Korea	Breeding line	Suwon-si, Gyeonggi-do	Ginseng Division, Department of Herbal Crop Research, Rural Development Administration, Korea
238	G07040-2	Korea	Breeding line	Suwon-si, Gyeonggi-do	Ginseng Division, Department of Herbal Crop Research, Rural Development Administration, Korea
239	G07041-1	Korea	Breeding line	Suwon-si, Gyeonggi-do	Ginseng Division, Department of Herbal Crop Research, Rural Development Administration, Korea
240	G07041-2	Korea	Breeding line	Suwon-si, Gyeonggi-do	Ginseng Division, Department of Herbal Crop Research, Rural Development Administration, Korea
241	G07042-1	Korea	Breeding line	Suwon-si, Gyeonggi-do	Ginseng Division, Department of Herbal Crop Research, Rural Development Administration, Korea
242	G07042-2	Korea	Breeding line	Suwon-si, Gyeonggi-do	Ginseng Division, Department of Herbal Crop Research, Rural Development Administration, Korea
243	G07043-1	Korea	Breeding line	Suwon-si, Gyeonggi-do	Ginseng Division, Department of Herbal Crop Research, Rural Development Administration, Korea
244	G07043-2	Korea	Breeding line	Suwon-si, Gyeonggi-do	Ginseng Division, Department of Herbal Crop Research, Rural Development Administration, Korea
245	G07044-1	Korea	Breeding line	Suwon-si, Gyeonggi-do	Ginseng Division, Department of Herbal Crop Research, Rural Development Administration, Korea
246	G07044-2	Korea	Breeding line	Suwon-si, Gyeonggi-do	Ginseng Division, Department of Herbal Crop Research, Rural Development Administration, Korea
247	G07045-1	Korea	Breeding line	Suwon-si, Gyeonggi-do	Ginseng Division, Department of Herbal Crop Research, Rural Development Administration, Korea
248	G07045-2	Korea	Breeding line	Suwon-si, Gyeonggi-do	Ginseng Division, Department of Herbal Crop Research, Rural Development Administration, Korea
249	G07046-1	Korea	Breeding line	Suwon-si, Gyeonggi-do	Ginseng Division, Department of Herbal Crop Research, Rural Development Administration, Korea
250	G07046-2	Korea	Breeding line	Suwon-si, Gyeonggi-do	Ginseng Division, Department of Herbal Crop Research, Rural Development Administration, Korea
251	G07047-1	Korea	Breeding line	Suwon-si, Gyeonggi-do	Ginseng Division, Department of Herbal Crop Research, Rural Development Administration, Korea
252	G07047-2	Korea	Breeding line	Suwon-si, Gyeonggi-do	Ginseng Division, Department of Herbal Crop Research, Rural Development Administration, Korea
253	G07048-1	Korea	Breeding line	Suwon-si, Gyeonggi-do	Ginseng Division, Department of Herbal Crop Research, Rural Development Administration, Korea
254	G07048-2	Korea	Breeding line	Suwon-si, Gyeonggi-do	Ginseng Division, Department of Herbal Crop Research, Rural Development Administration, Korea
255	G07049-1	Korea	Breeding line	Suwon-si, Gyeonggi-do	Ginseng Division, Department of Herbal Crop Research, Rural Development Administration, Korea
256	G07049-2	Korea	Breeding line	Suwon-si, Gyeonggi-do	Ginseng Division, Department of Herbal Crop Research, Rural Development Administration, Korea
257	G07052-1	Korea	Breeding line	Suwon-si, Gyeonggi-do	Ginseng Division, Department of Herbal Crop Research, Rural Development Administration, Korea
258	G07052-2	Korea	Breeding line	Suwon-si, Gyeonggi-do	Ginseng Division, Department of Herbal Crop Research, Rural Development Administration, Korea
259	G07053-1	Korea	Breeding line	Pocheon-si, Gyeonggi-do	Ginseng Division, Department of Herbal Crop Research, Rural Development Administration, Korea
260	G07053-2	Korea	Breeding line	Pocheon-si, Gyeonggi-do	Ginseng Division, Department of Herbal Crop Research, Rural Development Administration, Korea
261	G07054-1	Korea	Breeding line	Pocheon-si, Gyeonggi-do	Ginseng Division, Department of Herbal Crop Research, Rural Development Administration, Korea
262	G07054-2	Korea	Breeding line	Pocheon-si, Gyeonggi-do	Ginseng Division, Department of Herbal Crop Research, Rural Development Administration, Korea
263	G07055-1	Korea	Breeding line	Pocheon-si, Gyeonggi-do	Ginseng Division, Department of Herbal Crop Research, Rural Development Administration, Korea
264	G07055-2	Korea	Breeding line	Pocheon-si, Gyeonggi-do	Ginseng Division, Department of Herbal Crop Research, Rural Development Administration, Korea
265	G07062-1	Korea	Breeding line	Pocheon-si, Gyeonggi-do	Ginseng Division, Department of Herbal Crop Research, Rural Development Administration, Korea
266	G07062-2	Korea	Breeding line	Pocheon-si, Gyeonggi-do	Ginseng Division, Department of Herbal Crop Research, Rural Development Administration, Korea
267	G07064-1	Korea	Breeding line	Yangju, Gyeonggi	Ginseng Division, Department of Herbal Crop Research, Rural Development Administration, Korea
268	G07064-2	Korea	Breeding line	Yangju, Gyeonggi	Ginseng Division, Department of Herbal Crop Research, Rural Development Administration, Korea
269	G08003-1	Korea	Breeding line	Gongju-si, Chungcheongnam-do	Ginseng Division, Department of Herbal Crop Research, Rural Development Administration, Korea
270	G08003-2	Korea	Breeding line	Gongju-si, Chungcheongnam-do	Ginseng Division, Department of Herbal Crop Research, Rural Development Administration, Korea
271	G08004-1	Korea	Breeding line	Gongju-si, Chungcheongnam-do	Ginseng Division, Department of Herbal Crop Research, Rural Development Administration, Korea
272	G08004-2	Korea	Breeding line	Gongju-si, Chungcheongnam-do	Ginseng Division, Department of Herbal Crop Research, Rural Development Administration, Korea
273	G08006-1	Korea	Breeding line	Gongju-si, Chungcheongnam-do	Ginseng Division, Department of Herbal Crop Research, Rural Development Administration, Korea
274	G08006-2	Korea	Breeding line	Gongju-si, Chungcheongnam-do	Ginseng Division, Department of Herbal Crop Research, Rural Development Administration, Korea
275	G08007-1	Korea	Breeding line	Gongju-si, Chungcheongnam-do	Ginseng Division, Department of Herbal Crop Research, Rural Development Administration, Korea
276	G08007-2	Korea	Breeding line	Gongju-si, Chungcheongnam-do	Ginseng Division, Department of Herbal Crop Research, Rural Development Administration, Korea
277	G08008-1	Korea	Breeding line	Gongju-si, Chungcheongnam-do	Ginseng Division, Department of Herbal Crop Research, Rural Development Administration, Korea
278	G08008-2	Korea	Breeding line	Gongju-si, Chungcheongnam-do	Ginseng Division, Department of Herbal Crop Research, Rural Development Administration, Korea
279	G08010-1	Korea	Breeding line	Gongju-si, Chungcheongnam-do	Ginseng Division, Department of Herbal Crop Research, Rural Development Administration, Korea
280	G08010-2	Korea	Breeding line	Gongju-si, Chungcheongnam-do	Ginseng Division, Department of Herbal Crop Research, Rural Development Administration, Korea
281	G08011-1	Korea	Breeding line	Gongju-si, Chungcheongnam-do	Ginseng Division, Department of Herbal Crop Research, Rural Development Administration, Korea
282	G08011-2	Korea	Breeding line	Gongju-si, Chungcheongnam-do	Ginseng Division, Department of Herbal Crop Research, Rural Development Administration, Korea
283	G08012-1	Korea	Breeding line	Gongju-si, Chungcheongnam-do	Ginseng Division, Department of Herbal Crop Research, Rural Development Administration, Korea
284	G08012-2	Korea	Breeding line	Gongju-si, Chungcheongnam-do	Ginseng Division, Department of Herbal Crop Research, Rural Development Administration, Korea
285	G08013-1	Korea	Breeding line	Gongju-si, Chungcheongnam-do	Ginseng Division, Department of Herbal Crop Research, Rural Development Administration, Korea
286	G08013-2	Korea	Breeding line	Gongju-si, Chungcheongnam-do	Ginseng Division, Department of Herbal Crop Research, Rural Development Administration, Korea
287	G08014-1	Korea	Breeding line	Gongju-si, Chungcheongnam-do	Ginseng Division, Department of Herbal Crop Research, Rural Development Administration, Korea
288	G08014-2	Korea	Breeding line	Gongju-si, Chungcheongnam-do	Ginseng Division, Department of Herbal Crop Research, Rural Development Administration, Korea
289	G08015-1	Korea	Breeding line	Gongju-si, Chungcheongnam-do	Ginseng Division, Department of Herbal Crop Research, Rural Development Administration, Korea
290	G08015-2	Korea	Breeding line	Gongju-si, Chungcheongnam-do	Ginseng Division, Department of Herbal Crop Research, Rural Development Administration, Korea
291	G08019-1	Korea	Breeding line	Gongju-si, Chungcheongnam-do	Ginseng Division, Department of Herbal Crop Research, Rural Development Administration, Korea
292	G08019-2	Korea	Breeding line	Gongju-si, Chungcheongnam-do	Ginseng Division, Department of Herbal Crop Research, Rural Development Administration, Korea
293	G08020-1	Korea	Breeding line	Gongju-si, Chungcheongnam-do	Ginseng Division, Department of Herbal Crop Research, Rural Development Administration, Korea
294	G08020-2	Korea	Breeding line	Gongju-si, Chungcheongnam-do	Ginseng Division, Department of Herbal Crop Research, Rural Development Administration, Korea
295	G08021-1	Korea	Breeding line	Gongju-si, Chungcheongnam-do	Ginseng Division, Department of Herbal Crop Research, Rural Development Administration, Korea
296	G08021-2	Korea	Breeding line	Gongju-si, Chungcheongnam-do	Ginseng Division, Department of Herbal Crop Research, Rural Development Administration, Korea
297	G08022-1	Korea	Breeding line	Gongju-si, Chungcheongnam-do	Ginseng Division, Department of Herbal Crop Research, Rural Development Administration, Korea
298	G08022-2	Korea	Breeding line	Gongju-si, Chungcheongnam-do	Ginseng Division, Department of Herbal Crop Research, Rural Development Administration, Korea
299	G08023-1	Korea	Breeding line	Gongju-si, Chungcheongnam-do	Ginseng Division, Department of Herbal Crop Research, Rural Development Administration, Korea
300	G08023-2	Korea	Breeding line	Gongju-si, Chungcheongnam-do	Ginseng Division, Department of Herbal Crop Research, Rural Development Administration, Korea
301	G08025-1	Korea	Breeding line	Gongju-si, Chungcheongnam-do	Ginseng Division, Department of Herbal Crop Research, Rural Development Administration, Korea
302	G08025-2	Korea	Breeding line	Gongju-si, Chungcheongnam-do	Ginseng Division, Department of Herbal Crop Research, Rural Development Administration, Korea
303	G08026-1	Korea	Breeding line	Gongju-si, Chungcheongnam-do	Ginseng Division, Department of Herbal Crop Research, Rural Development Administration, Korea
304	G08026-2	Korea	Breeding line	Gongju-si, Chungcheongnam-do	Ginseng Division, Department of Herbal Crop Research, Rural Development Administration, Korea
305	G08028-1	Korea	Breeding line	Buyeo-gun, Chungcheongnam-do	Ginseng Division, Department of Herbal Crop Research, Rural Development Administration, Korea
306	G08028-2	Korea	Breeding line	Buyeo-gun, Chungcheongnam-do	Ginseng Division, Department of Herbal Crop Research, Rural Development Administration, Korea
307	G08029-1	Korea	Breeding line	Buyeo-gun, Chungcheongnam-do	Ginseng Division, Department of Herbal Crop Research, Rural Development Administration, Korea
308	G08029-2	Korea	Breeding line	Buyeo-gun, Chungcheongnam-do	Ginseng Division, Department of Herbal Crop Research, Rural Development Administration, Korea
309	G08030-1	Korea	Breeding line	Buyeo-gun, Chungcheongnam-do	Ginseng Division, Department of Herbal Crop Research, Rural Development Administration, Korea
310	G08030-2	Korea	Breeding line	Buyeo-gun, Chungcheongnam-do	Ginseng Division, Department of Herbal Crop Research, Rural Development Administration, Korea
311	G08031-1	Korea	Breeding line	Buyeo-gun, Chungcheongnam-do	Ginseng Division, Department of Herbal Crop Research, Rural Development Administration, Korea
312	G08031-2	Korea	Breeding line	Buyeo-gun, Chungcheongnam-do	Ginseng Division, Department of Herbal Crop Research, Rural Development Administration, Korea
313	G08032-1	Korea	Breeding line	Buyeo-gun, Chungcheongnam-do	Ginseng Division, Department of Herbal Crop Research, Rural Development Administration, Korea
314	G08032-2	Korea	Breeding line	Buyeo-gun, Chungcheongnam-do	Ginseng Division, Department of Herbal Crop Research, Rural Development Administration, Korea
315	G08033-1	Korea	Breeding line	Buyeo-gun, Chungcheongnam-do	Ginseng Division, Department of Herbal Crop Research, Rural Development Administration, Korea
316	G08033-2	Korea	Breeding line	Buyeo-gun, Chungcheongnam-do	Ginseng Division, Department of Herbal Crop Research, Rural Development Administration, Korea
317	G08036-1	Korea	Breeding line	Buyeo-gun, Chungcheongnam-do	Ginseng Division, Department of Herbal Crop Research, Rural Development Administration, Korea
318	G08036-2	Korea	Breeding line	Buyeo-gun, Chungcheongnam-do	Ginseng Division, Department of Herbal Crop Research, Rural Development Administration, Korea
319	G08037-1	Korea	Breeding line	Buyeo-gun, Chungcheongnam-do	Ginseng Division, Department of Herbal Crop Research, Rural Development Administration, Korea
320	G08037-2	Korea	Breeding line	Buyeo-gun, Chungcheongnam-do	Ginseng Division, Department of Herbal Crop Research, Rural Development Administration, Korea
321	G08038-1	Korea	Breeding line	Buyeo-gun, Chungcheongnam-do	Ginseng Division, Department of Herbal Crop Research, Rural Development Administration, Korea
322	G08038-2	Korea	Breeding line	Buyeo-gun, Chungcheongnam-do	Ginseng Division, Department of Herbal Crop Research, Rural Development Administration, Korea
323	G08040-1	Korea	Breeding line	Buyeo-gun, Chungcheongnam-do	Ginseng Division, Department of Herbal Crop Research, Rural Development Administration, Korea
324	G08040-2	Korea	Breeding line	Buyeo-gun, Chungcheongnam-do	Ginseng Division, Department of Herbal Crop Research, Rural Development Administration, Korea
325	G08042-1	Korea	Breeding line	Buyeo-gun, Chungcheongnam-do	Ginseng Division, Department of Herbal Crop Research, Rural Development Administration, Korea
326	G08042-2	Korea	Breeding line	Buyeo-gun, Chungcheongnam-do	Ginseng Division, Department of Herbal Crop Research, Rural Development Administration, Korea
327	G08043-1	Korea	Breeding line	Dangjin-si, Chungcheongnam-do	Ginseng Division, Department of Herbal Crop Research, Rural Development Administration, Korea
328	G08043-2	Korea	Breeding line	Dangjin-si, Chungcheongnam-do	Ginseng Division, Department of Herbal Crop Research, Rural Development Administration, Korea
329	G08045-1	Korea	Breeding line	Dangjin-si, Chungcheongnam-do	Ginseng Division, Department of Herbal Crop Research, Rural Development Administration, Korea
330	G08045-2	Korea	Breeding line	Dangjin-si, Chungcheongnam-do	Ginseng Division, Department of Herbal Crop Research, Rural Development Administration, Korea
331	G08047-1	Korea	Breeding line	Dangjin-si, Chungcheongnam-do	Ginseng Division, Department of Herbal Crop Research, Rural Development Administration, Korea
332	G08047-2	Korea	Breeding line	Dangjin-si, Chungcheongnam-do	Ginseng Division, Department of Herbal Crop Research, Rural Development Administration, Korea
333	G08048-1	Korea	Breeding line	Dangjin-si, Chungcheongnam-do	Ginseng Division, Department of Herbal Crop Research, Rural Development Administration, Korea
334	G08048-2	Korea	Breeding line	Dangjin-si, Chungcheongnam-do	Ginseng Division, Department of Herbal Crop Research, Rural Development Administration, Korea
335	G08049-1	Korea	Breeding line	Dangjin-si, Chungcheongnam-do	Ginseng Division, Department of Herbal Crop Research, Rural Development Administration, Korea
336	G08049-2	Korea	Breeding line	Dangjin-si, Chungcheongnam-do	Ginseng Division, Department of Herbal Crop Research, Rural Development Administration, Korea
337	G08050-1	Korea	Breeding line	Dangjin-si, Chungcheongnam-do	Ginseng Division, Department of Herbal Crop Research, Rural Development Administration, Korea
338	G08050-2	Korea	Breeding line	Dangjin-si, Chungcheongnam-do	Ginseng Division, Department of Herbal Crop Research, Rural Development Administration, Korea
339	G08051-1	Korea	Breeding line	Dangjin-si, Chungcheongnam-do	Ginseng Division, Department of Herbal Crop Research, Rural Development Administration, Korea
340	G08051-2	Korea	Breeding line	Dangjin-si, Chungcheongnam-do	Ginseng Division, Department of Herbal Crop Research, Rural Development Administration, Korea
341	G08052-1	Korea	Breeding line	Goesan-gun, Chungcheongbuk-do	Ginseng Division, Department of Herbal Crop Research, Rural Development Administration, Korea
342	G08052-2	Korea	Breeding line	Goesan-gun, Chungcheongbuk-do	Ginseng Division, Department of Herbal Crop Research, Rural Development Administration, Korea
343	G08054-1	Korea	Breeding line	Goesan-gun, Chungcheongbuk-do	Ginseng Division, Department of Herbal Crop Research, Rural Development Administration, Korea
344	G08054-2	Korea	Breeding line	Goesan-gun, Chungcheongbuk-do	Ginseng Division, Department of Herbal Crop Research, Rural Development Administration, Korea
345	G08055-1	Korea	Breeding line	Goesan-gun, Chungcheongbuk-do	Ginseng Division, Department of Herbal Crop Research, Rural Development Administration, Korea
346	G08055-2	Korea	Breeding line	Goesan-gun, Chungcheongbuk-do	Ginseng Division, Department of Herbal Crop Research, Rural Development Administration, Korea
347	G08064-1	Korea	Breeding line	Suwon-si, Gyeonggi-do	Ginseng Division, Department of Herbal Crop Research, Rural Development Administration, Korea
348	G08064-2	Korea	Breeding line	Suwon-si, Gyeonggi-do	Ginseng Division, Department of Herbal Crop Research, Rural Development Administration, Korea
349	G08065-1	Korea	Breeding line	Gongju-si, Chungcheongnam-do	Ginseng Division, Department of Herbal Crop Research, Rural Development Administration, Korea
350	G08065-2	Korea	Breeding line	Gongju-si, Chungcheongnam-do	Ginseng Division, Department of Herbal Crop Research, Rural Development Administration, Korea
351	G08066-1	Korea	Breeding line	Suwon-si, Gyeonggi-do	Ginseng Division, Department of Herbal Crop Research, Rural Development Administration, Korea
352	G08066-2	Korea	Breeding line	Suwon-si, Gyeonggi-do	Ginseng Division, Department of Herbal Crop Research, Rural Development Administration, Korea
353	G08068-1	Korea	Breeding line	Jecheon-si, Chungcheongbuk-do	Ginseng Division, Department of Herbal Crop Research, Rural Development Administration, Korea
354	G08068-2	Korea	Breeding line	Jecheon-si, Chungcheongbuk-do	Ginseng Division, Department of Herbal Crop Research, Rural Development Administration, Korea
355	G08069-1	Korea	Breeding line	Pyeongchang-gun, Gangwon-do	Ginseng Division, Department of Herbal Crop Research, Rural Development Administration, Korea
356	G08069-2	Korea	Breeding line	Pyeongchang-gun, Gangwon-do	Ginseng Division, Department of Herbal Crop Research, Rural Development Administration, Korea
357	G08071-1	Korea	Breeding line	Suwon-si, Gyeonggi-do	Ginseng Division, Department of Herbal Crop Research, Rural Development Administration, Korea
358	G08071-2	Korea	Breeding line	Suwon-si, Gyeonggi-do	Ginseng Division, Department of Herbal Crop Research, Rural Development Administration, Korea
359	G08072-1	Korea	Breeding line	Suwon-si, Gyeonggi-do	Ginseng Division, Department of Herbal Crop Research, Rural Development Administration, Korea
360	G08072-2	Korea	Breeding line	Suwon-si, Gyeonggi-do	Ginseng Division, Department of Herbal Crop Research, Rural Development Administration, Korea
361	G08073-1	Korea	Breeding line	Suwon-si, Gyeonggi-do	Ginseng Division, Department of Herbal Crop Research, Rural Development Administration, Korea
362	G08073-2	Korea	Breeding line	Suwon-si, Gyeonggi-do	Ginseng Division, Department of Herbal Crop Research, Rural Development Administration, Korea
363	G08074-1	Korea	Breeding line	Suwon-si, Gyeonggi-do	Ginseng Division, Department of Herbal Crop Research, Rural Development Administration, Korea
364	G08074-2	Korea	Breeding line	Suwon-si, Gyeonggi-do	Ginseng Division, Department of Herbal Crop Research, Rural Development Administration, Korea
365	G08075-1	Korea	Breeding line	Suwon-si, Gyeonggi-do	Ginseng Division, Department of Herbal Crop Research, Rural Development Administration, Korea
366	G08075-2	Korea	Breeding line	Suwon-si, Gyeonggi-do	Ginseng Division, Department of Herbal Crop Research, Rural Development Administration, Korea
367	G08076-1	Korea	Breeding line	Suwon-si, Gyeonggi-do	Ginseng Division, Department of Herbal Crop Research, Rural Development Administration, Korea
368	G08076-2	Korea	Breeding line	Suwon-si, Gyeonggi-do	Ginseng Division, Department of Herbal Crop Research, Rural Development Administration, Korea
369	G08077-1	Korea	Breeding line	Suwon-si, Gyeonggi-do	Ginseng Division, Department of Herbal Crop Research, Rural Development Administration, Korea
370	G08077-2	Korea	Breeding line	Suwon-si, Gyeonggi-do	Ginseng Division, Department of Herbal Crop Research, Rural Development Administration, Korea
371	G08078-1	Korea	Breeding line	Suwon-si, Gyeonggi-do	Ginseng Division, Department of Herbal Crop Research, Rural Development Administration, Korea
372	G08078-2	Korea	Breeding line	Suwon-si, Gyeonggi-do	Ginseng Division, Department of Herbal Crop Research, Rural Development Administration, Korea
373	G08080-1	Korea	Breeding line	Muju-gun, Jeollabuk-do	Ginseng Division, Department of Herbal Crop Research, Rural Development Administration, Korea
374	G08080-2	Korea	Breeding line	Muju-gun, Jeollabuk-do	Ginseng Division, Department of Herbal Crop Research, Rural Development Administration, Korea
375	G08081-1	Korea	Breeding line	Jilin, China	Ginseng Division, Department of Herbal Crop Research, Rural Development Administration, Korea
376	G08081-2	Korea	Breeding line	Jilin, China	Ginseng Division, Department of Herbal Crop Research, Rural Development Administration, Korea
377	G08082-1	Korea	Breeding line	Jilin, China	Ginseng Division, Department of Herbal Crop Research, Rural Development Administration, Korea
378	G08082-2	Korea	Breeding line	Jilin, China	Ginseng Division, Department of Herbal Crop Research, Rural Development Administration, Korea
379	G08084-1	Korea	Breeding line	Eumseong-gun, Chungcheongbuk-do	Ginseng Division, Department of Herbal Crop Research, Rural Development Administration, Korea
380	G08084-2	Korea	Breeding line	Eumseong-gun, Chungcheongbuk-do	Ginseng Division, Department of Herbal Crop Research, Rural Development Administration, Korea
381	G08085-1	Korea	Breeding line	Eumseong-gun, Chungcheongbuk-do	Ginseng Division, Department of Herbal Crop Research, Rural Development Administration, Korea
382	G08085-2	Korea	Breeding line	Eumseong-gun, Chungcheongbuk-do	Ginseng Division, Department of Herbal Crop Research, Rural Development Administration, Korea
383	G08086-1	Korea	Breeding line	Eumseong-gun, Chungcheongbuk-do	Ginseng Division, Department of Herbal Crop Research, Rural Development Administration, Korea
384	G08086-2	Korea	Breeding line	Eumseong-gun, Chungcheongbuk-do	Ginseng Division, Department of Herbal Crop Research, Rural Development Administration, Korea
385	G08087-1	Korea	Breeding line	Eumseong-gun, Chungcheongbuk-do	Ginseng Division, Department of Herbal Crop Research, Rural Development Administration, Korea
386	G08087-2	Korea	Breeding line	Eumseong-gun, Chungcheongbuk-do	Ginseng Division, Department of Herbal Crop Research, Rural Development Administration, Korea
387	G08088-1	Korea	Breeding line	Eumseong-gun, Chungcheongbuk-do	Ginseng Division, Department of Herbal Crop Research, Rural Development Administration, Korea
388	G08088-2	Korea	Breeding line	Eumseong-gun, Chungcheongbuk-do	Ginseng Division, Department of Herbal Crop Research, Rural Development Administration, Korea
389	G08089-1	Korea	Breeding line	Eumseong-gun, Chungcheongbuk-do	Ginseng Division, Department of Herbal Crop Research, Rural Development Administration, Korea
390	G08089-2	Korea	Breeding line	Eumseong-gun, Chungcheongbuk-do	Ginseng Division, Department of Herbal Crop Research, Rural Development Administration, Korea
391	G08090-1	Korea	Breeding line	Eumseong-gun, Chungcheongbuk-do	Ginseng Division, Department of Herbal Crop Research, Rural Development Administration, Korea
392	G08090-2	Korea	Breeding line	Eumseong-gun, Chungcheongbuk-do	Ginseng Division, Department of Herbal Crop Research, Rural Development Administration, Korea
393	G08091-1	Korea	Breeding line	Eumseong-gun, Chungcheongbuk-do	Ginseng Division, Department of Herbal Crop Research, Rural Development Administration, Korea
394	G08091-2	Korea	Breeding line	Eumseong-gun, Chungcheongbuk-do	Ginseng Division, Department of Herbal Crop Research, Rural Development Administration, Korea
395	G08092-1	Korea	Breeding line	Eumseong-gun, Chungcheongbuk-do	Ginseng Division, Department of Herbal Crop Research, Rural Development Administration, Korea
396	G08092-2	Korea	Breeding line	Eumseong-gun, Chungcheongbuk-do	Ginseng Division, Department of Herbal Crop Research, Rural Development Administration, Korea
397	G09001-1	Korea	Breeding line	Hoengseong-gun, Gangwon-do	Ginseng Division, Department of Herbal Crop Research, Rural Development Administration, Korea
398	G09001-2	Korea	Breeding line	Hoengseong-gun, Gangwon-do	Ginseng Division, Department of Herbal Crop Research, Rural Development Administration, Korea
399	G09002-1	Korea	Breeding line	Hongcheon-gun, Gangwon-do	Ginseng Division, Department of Herbal Crop Research, Rural Development Administration, Korea
400	G09002-2	Korea	Breeding line	Hongcheon-gun, Gangwon-do	Ginseng Division, Department of Herbal Crop Research, Rural Development Administration, Korea
401	G09007-1	Korea	Breeding line	Hongcheon-gun, Gangwon-do	Ginseng Division, Department of Herbal Crop Research, Rural Development Administration, Korea
402	G09007-2	Korea	Breeding line	Hongcheon-gun, Gangwon-do	Ginseng Division, Department of Herbal Crop Research, Rural Development Administration, Korea
403	G09011-1	Korea	Breeding line	Hoengseong-gun, Gangwon-do	Ginseng Division, Department of Herbal Crop Research, Rural Development Administration, Korea
404	G09011-2	Korea	Breeding line	Hoengseong-gun, Gangwon-do	Ginseng Division, Department of Herbal Crop Research, Rural Development Administration, Korea
405	G09012-1	Korea	Breeding line	Hoengseong-gun, Gangwon-do	Ginseng Division, Department of Herbal Crop Research, Rural Development Administration, Korea
406	G09012-2	Korea	Breeding line	Hoengseong-gun, Gangwon-do	Ginseng Division, Department of Herbal Crop Research, Rural Development Administration, Korea
407	G09014-1	Korea	Breeding line	Hoengseong-gun, Gangwon-do	Ginseng Division, Department of Herbal Crop Research, Rural Development Administration, Korea
408	G09014-2	Korea	Breeding line	Hoengseong-gun, Gangwon-do	Ginseng Division, Department of Herbal Crop Research, Rural Development Administration, Korea
409	G09018-1	Korea	Breeding line	Hongcheon-gun, Gangwon-do	Ginseng Division, Department of Herbal Crop Research, Rural Development Administration, Korea
410	G09018-2	Korea	Breeding line	Hongcheon-gun, Gangwon-do	Ginseng Division, Department of Herbal Crop Research, Rural Development Administration, Korea
411	G09020-1	Korea	Breeding line	Hongcheon-gun, Gangwon-do	Ginseng Division, Department of Herbal Crop Research, Rural Development Administration, Korea
412	G09020-2	Korea	Breeding line	Hongcheon-gun, Gangwon-do	Ginseng Division, Department of Herbal Crop Research, Rural Development Administration, Korea
413	G09021-1	Korea	Breeding line	Hongcheon-gun, Gangwon-do	Ginseng Division, Department of Herbal Crop Research, Rural Development Administration, Korea
414	G09021-2	Korea	Breeding line	Hongcheon-gun, Gangwon-do	Ginseng Division, Department of Herbal Crop Research, Rural Development Administration, Korea
415	G09023-1	Korea	Breeding line	Hongcheon-gun, Gangwon-do	Ginseng Division, Department of Herbal Crop Research, Rural Development Administration, Korea
416	G09023-2	Korea	Breeding line	Hongcheon-gun, Gangwon-do	Ginseng Division, Department of Herbal Crop Research, Rural Development Administration, Korea
417	G09027-1	Korea	Breeding line	Hongcheon-gun, Gangwon-do	Ginseng Division, Department of Herbal Crop Research, Rural Development Administration, Korea
418	G09027-2	Korea	Breeding line	Hongcheon-gun, Gangwon-do	Ginseng Division, Department of Herbal Crop Research, Rural Development Administration, Korea
419	G09032-1	Korea	Breeding line	Hoengseong-gun, Gangwon-do	Ginseng Division, Department of Herbal Crop Research, Rural Development Administration, Korea
420	G09032-2	Korea	Breeding line	Hoengseong-gun, Gangwon-do	Ginseng Division, Department of Herbal Crop Research, Rural Development Administration, Korea
421	G09033-1	Korea	Breeding line	Hoengseong-gun, Gangwon-do	Ginseng Division, Department of Herbal Crop Research, Rural Development Administration, Korea
422	G09033-2	Korea	Breeding line	Hoengseong-gun, Gangwon-do	Ginseng Division, Department of Herbal Crop Research, Rural Development Administration, Korea
423	G09035-1	Korea	Breeding line	Hoengseong-gun, Gangwon-do	Ginseng Division, Department of Herbal Crop Research, Rural Development Administration, Korea
424	G09035-2	Korea	Breeding line	Hoengseong-gun, Gangwon-do	Ginseng Division, Department of Herbal Crop Research, Rural Development Administration, Korea
425	G09036-1	Korea	Breeding line	Hoengseong-gun, Gangwon-do	Ginseng Division, Department of Herbal Crop Research, Rural Development Administration, Korea
426	G09036-2	Korea	Breeding line	Hoengseong-gun, Gangwon-do	Ginseng Division, Department of Herbal Crop Research, Rural Development Administration, Korea
427	G09037-1	Korea	Breeding line	Hoengseong-gun, Gangwon-do	Ginseng Division, Department of Herbal Crop Research, Rural Development Administration, Korea
428	G09037-2	Korea	Breeding line	Hoengseong-gun, Gangwon-do	Ginseng Division, Department of Herbal Crop Research, Rural Development Administration, Korea
429	G09038-1	Korea	Breeding line	Hongcheon-gun, Gangwon-do	Ginseng Division, Department of Herbal Crop Research, Rural Development Administration, Korea
430	G09038-2	Korea	Breeding line	Hongcheon-gun, Gangwon-do	Ginseng Division, Department of Herbal Crop Research, Rural Development Administration, Korea
431	G09039-1	Korea	Breeding line	Hoengseong-gun, Gangwon-do	Ginseng Division, Department of Herbal Crop Research, Rural Development Administration, Korea
432	G09039-2	Korea	Breeding line	Hoengseong-gun, Gangwon-do	Ginseng Division, Department of Herbal Crop Research, Rural Development Administration, Korea
433	G09040-1	Korea	Breeding line	Hoengseong-gun, Gangwon-do	Ginseng Division, Department of Herbal Crop Research, Rural Development Administration, Korea
434	G09040-2	Korea	Breeding line	Hoengseong-gun, Gangwon-do	Ginseng Division, Department of Herbal Crop Research, Rural Development Administration, Korea
435	G09043-1	Korea	Breeding line	Eumseong-gun, Chungcheongbuk-do	Ginseng Division, Department of Herbal Crop Research, Rural Development Administration, Korea
436	G09043-2	Korea	Breeding line	Eumseong-gun, Chungcheongbuk-do	Ginseng Division, Department of Herbal Crop Research, Rural Development Administration, Korea
437	G09052-1	Korea	Breeding line	Eumseong-gun, Chungcheongbuk-do	Ginseng Division, Department of Herbal Crop Research, Rural Development Administration, Korea
438	G09052-2	Korea	Breeding line	Eumseong-gun, Chungcheongbuk-do	Ginseng Division, Department of Herbal Crop Research, Rural Development Administration, Korea
439	G09056-1	Korea	Breeding line	Hoengseong-gun, Gangwon-do	Ginseng Division, Department of Herbal Crop Research, Rural Development Administration, Korea
440	G09056-2	Korea	Breeding line	Hoengseong-gun, Gangwon-do	Ginseng Division, Department of Herbal Crop Research, Rural Development Administration, Korea
441	G09058-1	Korea	Breeding line	Hongcheon-gun, Gangwon-do	Ginseng Division, Department of Herbal Crop Research, Rural Development Administration, Korea
442	G09058-2	Korea	Breeding line	Hongcheon-gun, Gangwon-do	Ginseng Division, Department of Herbal Crop Research, Rural Development Administration, Korea
443	G09059-1	Korea	Breeding line	Hongcheon-gun, Gangwon-do	Ginseng Division, Department of Herbal Crop Research, Rural Development Administration, Korea
444	G09059-2	Korea	Breeding line	Hongcheon-gun, Gangwon-do	Ginseng Division, Department of Herbal Crop Research, Rural Development Administration, Korea
445	G09060-1	Korea	Breeding line	Hongcheon-gun, Gangwon-do	Ginseng Division, Department of Herbal Crop Research, Rural Development Administration, Korea
446	G09060-2	Korea	Breeding line	Hongcheon-gun, Gangwon-do	Ginseng Division, Department of Herbal Crop Research, Rural Development Administration, Korea
447	G09061-1	Korea	Breeding line	Hongcheon-gun, Gangwon-do	Ginseng Division, Department of Herbal Crop Research, Rural Development Administration, Korea
448	G09061-2	Korea	Breeding line	Hongcheon-gun, Gangwon-do	Ginseng Division, Department of Herbal Crop Research, Rural Development Administration, Korea
449	G09062-1	Korea	Breeding line	Hongcheon-gun, Gangwon-do	Ginseng Division, Department of Herbal Crop Research, Rural Development Administration, Korea
450	G09062-2	Korea	Breeding line	Hongcheon-gun, Gangwon-do	Ginseng Division, Department of Herbal Crop Research, Rural Development Administration, Korea
451	G09065-1	Korea	Breeding line	Eumseong-gun, Chungcheongbuk-do	Ginseng Division, Department of Herbal Crop Research, Rural Development Administration, Korea
452	G09065-2	Korea	Breeding line	Eumseong-gun, Chungcheongbuk-do	Ginseng Division, Department of Herbal Crop Research, Rural Development Administration, Korea
453	G09067-1	Korea	Breeding line	Hongcheon-gun, Gangwon-do	Ginseng Division, Department of Herbal Crop Research, Rural Development Administration, Korea
454	G09067-2	Korea	Breeding line	Hongcheon-gun, Gangwon-do	Ginseng Division, Department of Herbal Crop Research, Rural Development Administration, Korea
455	G09069-1	Korea	Breeding line	Hongcheon-gun, Gangwon-do	Ginseng Division, Department of Herbal Crop Research, Rural Development Administration, Korea
456	G09069-2	Korea	Breeding line	Hongcheon-gun, Gangwon-do	Ginseng Division, Department of Herbal Crop Research, Rural Development Administration, Korea
457	G09070-1	Korea	Breeding line	Hongcheon-gun, Gangwon-do	Ginseng Division, Department of Herbal Crop Research, Rural Development Administration, Korea
458	G09070-2	Korea	Breeding line	Hongcheon-gun, Gangwon-do	Ginseng Division, Department of Herbal Crop Research, Rural Development Administration, Korea
459	G09071-1	Korea	Breeding line	Hongcheon-gun, Gangwon-do	Ginseng Division, Department of Herbal Crop Research, Rural Development Administration, Korea
460	G09071-2	Korea	Breeding line	Hongcheon-gun, Gangwon-do	Ginseng Division, Department of Herbal Crop Research, Rural Development Administration, Korea
461	G09078-1	Korea	Breeding line	Hongcheon-gun, Gangwon-do	Ginseng Division, Department of Herbal Crop Research, Rural Development Administration, Korea
462	G09078-2	Korea	Breeding line	Hongcheon-gun, Gangwon-do	Ginseng Division, Department of Herbal Crop Research, Rural Development Administration, Korea
463	G09079-1	Korea	Breeding line	Hongcheon-gun, Gangwon-do	Ginseng Division, Department of Herbal Crop Research, Rural Development Administration, Korea
464	G09079-2	Korea	Breeding line	Hongcheon-gun, Gangwon-do	Ginseng Division, Department of Herbal Crop Research, Rural Development Administration, Korea
465	G09080-1	Korea	Breeding line	Hongcheon-gun, Gangwon-do	Ginseng Division, Department of Herbal Crop Research, Rural Development Administration, Korea
466	G09080-2	Korea	Breeding line	Hongcheon-gun, Gangwon-do	Ginseng Division, Department of Herbal Crop Research, Rural Development Administration, Korea
467	G09093-1	Korea	Breeding line	Hongcheon-gun, Gangwon-do	Ginseng Division, Department of Herbal Crop Research, Rural Development Administration, Korea
468	G09093-2	Korea	Breeding line	Hongcheon-gun, Gangwon-do	Ginseng Division, Department of Herbal Crop Research, Rural Development Administration, Korea
469	G09099-1	Korea	Breeding line	Hongcheon-gun, Gangwon-do	Ginseng Division, Department of Herbal Crop Research, Rural Development Administration, Korea
470	G09099-2	Korea	Breeding line	Hongcheon-gun, Gangwon-do	Ginseng Division, Department of Herbal Crop Research, Rural Development Administration, Korea
471	G09104-1	Korea	Breeding line	Hoengseong-gun, Gangwon-do	Ginseng Division, Department of Herbal Crop Research, Rural Development Administration, Korea
472	G09104-2	Korea	Breeding line	Hoengseong-gun, Gangwon-do	Ginseng Division, Department of Herbal Crop Research, Rural Development Administration, Korea
473	G09120-1	Korea	Breeding line	Hongcheon-gun, Gangwon-do	Ginseng Division, Department of Herbal Crop Research, Rural Development Administration, Korea
474	G09120-2	Korea	Breeding line	Hongcheon-gun, Gangwon-do	Ginseng Division, Department of Herbal Crop Research, Rural Development Administration, Korea
475	G09146-1	Korea	Breeding line	Hoengseong-gun, Gangwon-do	Ginseng Division, Department of Herbal Crop Research, Rural Development Administration, Korea
476	G09146-2	Korea	Breeding line	Hoengseong-gun, Gangwon-do	Ginseng Division, Department of Herbal Crop Research, Rural Development Administration, Korea
477	G09148-1	Korea	Breeding line	Hongcheon-gun, Gangwon-do	Ginseng Division, Department of Herbal Crop Research, Rural Development Administration, Korea
478	G09148-2	Korea	Breeding line	Hongcheon-gun, Gangwon-do	Ginseng Division, Department of Herbal Crop Research, Rural Development Administration, Korea
479	G09149-1	Korea	Breeding line	Hongcheon-gun, Gangwon-do	Ginseng Division, Department of Herbal Crop Research, Rural Development Administration, Korea
480	G09149-2	Korea	Breeding line	Hongcheon-gun, Gangwon-do	Ginseng Division, Department of Herbal Crop Research, Rural Development Administration, Korea
481	G09151-1	Korea	Breeding line	Hongcheon-gun, Gangwon-do	Ginseng Division, Department of Herbal Crop Research, Rural Development Administration, Korea
482	G09151-2	Korea	Breeding line	Hongcheon-gun, Gangwon-do	Ginseng Division, Department of Herbal Crop Research, Rural Development Administration, Korea
483	G09152-1	Korea	Breeding line	Hongcheon-gun, Gangwon-do	Ginseng Division, Department of Herbal Crop Research, Rural Development Administration, Korea
484	G09152-2	Korea	Breeding line	Hongcheon-gun, Gangwon-do	Ginseng Division, Department of Herbal Crop Research, Rural Development Administration, Korea
485	G09153-1	Korea	Breeding line	Hongcheon-gun, Gangwon-do	Ginseng Division, Department of Herbal Crop Research, Rural Development Administration, Korea
486	G09153-2	Korea	Breeding line	Hongcheon-gun, Gangwon-do	Ginseng Division, Department of Herbal Crop Research, Rural Development Administration, Korea
487	G09154-1	Korea	Breeding line	Hongcheon-gun, Gangwon-do	Ginseng Division, Department of Herbal Crop Research, Rural Development Administration, Korea
488	G09154-2	Korea	Breeding line	Hongcheon-gun, Gangwon-do	Ginseng Division, Department of Herbal Crop Research, Rural Development Administration, Korea
489	G09155-1	Korea	Breeding line	Hongcheon-gun, Gangwon-do	Ginseng Division, Department of Herbal Crop Research, Rural Development Administration, Korea
490	G09155-2	Korea	Breeding line	Hongcheon-gun, Gangwon-do	Ginseng Division, Department of Herbal Crop Research, Rural Development Administration, Korea
491	G09158-1	Korea	Breeding line	Hongcheon-gun, Gangwon-do	Ginseng Division, Department of Herbal Crop Research, Rural Development Administration, Korea
492	G09158-2	Korea	Breeding line	Hongcheon-gun, Gangwon-do	Ginseng Division, Department of Herbal Crop Research, Rural Development Administration, Korea
493	G09165-1	Korea	Breeding line	Hongcheon-gun, Gangwon-do	Ginseng Division, Department of Herbal Crop Research, Rural Development Administration, Korea
494	G09165-2	Korea	Breeding line	Hongcheon-gun, Gangwon-do	Ginseng Division, Department of Herbal Crop Research, Rural Development Administration, Korea
495	G09168-1	Korea	Breeding line	Hongcheon-gun, Gangwon-do	Ginseng Division, Department of Herbal Crop Research, Rural Development Administration, Korea
496	G09168-2	Korea	Breeding line	Hongcheon-gun, Gangwon-do	Ginseng Division, Department of Herbal Crop Research, Rural Development Administration, Korea
497	G09169-1	Korea	Breeding line	Eumseong-gun, Chungcheongbuk-do	Ginseng Division, Department of Herbal Crop Research, Rural Development Administration, Korea
498	G09169-2	Korea	Breeding line	Eumseong-gun, Chungcheongbuk-do	Ginseng Division, Department of Herbal Crop Research, Rural Development Administration, Korea
499	G09171-1	Korea	Breeding line	Eumseong-gun, Chungcheongbuk-do	Ginseng Division, Department of Herbal Crop Research, Rural Development Administration, Korea
500	G09171-2	Korea	Breeding line	Eumseong-gun, Chungcheongbuk-do	Ginseng Division, Department of Herbal Crop Research, Rural Development Administration, Korea
501	G09173-1	Korea	Breeding line	Eumseong-gun, Chungcheongbuk-do	Ginseng Division, Department of Herbal Crop Research, Rural Development Administration, Korea
502	G09173-2	Korea	Breeding line	Eumseong-gun, Chungcheongbuk-do	Ginseng Division, Department of Herbal Crop Research, Rural Development Administration, Korea
503	G09177-1	Korea	Breeding line	Hoengseong-gun, Gangwon-do	Ginseng Division, Department of Herbal Crop Research, Rural Development Administration, Korea
504	G09177-2	Korea	Breeding line	Hoengseong-gun, Gangwon-do	Ginseng Division, Department of Herbal Crop Research, Rural Development Administration, Korea
505	G09178-1	Korea	Breeding line	Hoengseong-gun, Gangwon-do	Ginseng Division, Department of Herbal Crop Research, Rural Development Administration, Korea
506	G09178-2	Korea	Breeding line	Hoengseong-gun, Gangwon-do	Ginseng Division, Department of Herbal Crop Research, Rural Development Administration, Korea
507	G03004-1	Korea	Breeding line	Not available	Ginseng Division, Department of Herbal Crop Research, Rural Development Administration, Korea
508	G03004-2	Korea	Breeding line	Not available	Ginseng Division, Department of Herbal Crop Research, Rural Development Administration, Korea
509	G03007-1	Korea	Breeding line	Not available	Ginseng Division, Department of Herbal Crop Research, Rural Development Administration, Korea
510	G03007-2	Korea	Breeding line	Not available	Ginseng Division, Department of Herbal Crop Research, Rural Development Administration, Korea
511	G03012-1	Korea	Breeding line	Not available	Ginseng Division, Department of Herbal Crop Research, Rural Development Administration, Korea
512	G03012-2	Korea	Breeding line	Not available	Ginseng Division, Department of Herbal Crop Research, Rural Development Administration, Korea
513	G03016-1	Korea	Breeding line	Not available	Ginseng Division, Department of Herbal Crop Research, Rural Development Administration, Korea
514	G03016-2	Korea	Breeding line	Not available	Ginseng Division, Department of Herbal Crop Research, Rural Development Administration, Korea
515	G03019-1	Korea	Breeding line	Not available	Ginseng Division, Department of Herbal Crop Research, Rural Development Administration, Korea
516	G03019-2	Korea	Breeding line	Not available	Ginseng Division, Department of Herbal Crop Research, Rural Development Administration, Korea
517	G03020-1	Korea	Breeding line	Not available	Ginseng Division, Department of Herbal Crop Research, Rural Development Administration, Korea
518	G03020-2	Korea	Breeding line	Not available	Ginseng Division, Department of Herbal Crop Research, Rural Development Administration, Korea
519	G03021-1	Korea	Breeding line	Not available	Ginseng Division, Department of Herbal Crop Research, Rural Development Administration, Korea
520	G03021-2	Korea	Breeding line	Not available	Ginseng Division, Department of Herbal Crop Research, Rural Development Administration, Korea
521	G03024-1	Korea	Breeding line	Not available	Ginseng Division, Department of Herbal Crop Research, Rural Development Administration, Korea
522	G03024-2	Korea	Breeding line	Not available	Ginseng Division, Department of Herbal Crop Research, Rural Development Administration, Korea
523	G03029-1	Korea	Breeding line	Not available	Ginseng Division, Department of Herbal Crop Research, Rural Development Administration, Korea
524	G03029-2	Korea	Breeding line	Not available	Ginseng Division, Department of Herbal Crop Research, Rural Development Administration, Korea
525	G03030-1	Korea	Breeding line	Not available	Ginseng Division, Department of Herbal Crop Research, Rural Development Administration, Korea
526	G03030-2	Korea	Breeding line	Not available	Ginseng Division, Department of Herbal Crop Research, Rural Development Administration, Korea
527	G03034-1	Korea	Breeding line	Not available	Ginseng Division, Department of Herbal Crop Research, Rural Development Administration, Korea
528	G03034-2	Korea	Breeding line	Not available	Ginseng Division, Department of Herbal Crop Research, Rural Development Administration, Korea
529	G03035-1	Korea	Breeding line	Not available	Ginseng Division, Department of Herbal Crop Research, Rural Development Administration, Korea
530	G03035-2	Korea	Breeding line	Not available	Ginseng Division, Department of Herbal Crop Research, Rural Development Administration, Korea
531	G03048-1	Korea	Breeding line	Not available	Ginseng Division, Department of Herbal Crop Research, Rural Development Administration, Korea
532	G03048-2	Korea	Breeding line	Not available	Ginseng Division, Department of Herbal Crop Research, Rural Development Administration, Korea
533	G03050-1	Korea	Breeding line	Not available	Ginseng Division, Department of Herbal Crop Research, Rural Development Administration, Korea
534	G03050-2	Korea	Breeding line	Not available	Ginseng Division, Department of Herbal Crop Research, Rural Development Administration, Korea
535	G03051-1	Korea	Breeding line	Not available	Ginseng Division, Department of Herbal Crop Research, Rural Development Administration, Korea
536	G03051-2	Korea	Breeding line	Not available	Ginseng Division, Department of Herbal Crop Research, Rural Development Administration, Korea
537	G03055-1	Korea	Breeding line	Not available	Ginseng Division, Department of Herbal Crop Research, Rural Development Administration, Korea
538	G03055-2	Korea	Breeding line	Not available	Ginseng Division, Department of Herbal Crop Research, Rural Development Administration, Korea
539	G03057-1	Korea	Breeding line	Not available	Ginseng Division, Department of Herbal Crop Research, Rural Development Administration, Korea
540	G03057-2	Korea	Breeding line	Not available	Ginseng Division, Department of Herbal Crop Research, Rural Development Administration, Korea
541	G03058-1	Korea	Breeding line	Not available	Ginseng Division, Department of Herbal Crop Research, Rural Development Administration, Korea
542	G03058-2	Korea	Breeding line	Not available	Ginseng Division, Department of Herbal Crop Research, Rural Development Administration, Korea
543	G03060-1	Korea	Breeding line	Not available	Ginseng Division, Department of Herbal Crop Research, Rural Development Administration, Korea
544	G03060-2	Korea	Breeding line	Not available	Ginseng Division, Department of Herbal Crop Research, Rural Development Administration, Korea
545	G03068-1	Korea	Breeding line	Not available	Ginseng Division, Department of Herbal Crop Research, Rural Development Administration, Korea
546	G03068-2	Korea	Breeding line	Not available	Ginseng Division, Department of Herbal Crop Research, Rural Development Administration, Korea
547	G03069-1	Korea	Breeding line	Not available	Ginseng Division, Department of Herbal Crop Research, Rural Development Administration, Korea
548	G03069-2	Korea	Breeding line	Not available	Ginseng Division, Department of Herbal Crop Research, Rural Development Administration, Korea
549	G03078-1	Korea	Breeding line	Not available	Ginseng Division, Department of Herbal Crop Research, Rural Development Administration, Korea
550	G03078-2	Korea	Breeding line	Not available	Ginseng Division, Department of Herbal Crop Research, Rural Development Administration, Korea
551	G03080-1	Korea	Breeding line	Not available	Ginseng Division, Department of Herbal Crop Research, Rural Development Administration, Korea
552	G03080-2	Korea	Breeding line	Not available	Ginseng Division, Department of Herbal Crop Research, Rural Development Administration, Korea
553	G03085-1	Korea	Breeding line	Not available	Ginseng Division, Department of Herbal Crop Research, Rural Development Administration, Korea
554	G03085-2	Korea	Breeding line	Not available	Ginseng Division, Department of Herbal Crop Research, Rural Development Administration, Korea
555	G03089-1	Korea	Breeding line	Not available	Ginseng Division, Department of Herbal Crop Research, Rural Development Administration, Korea
556	G03089-2	Korea	Breeding line	Not available	Ginseng Division, Department of Herbal Crop Research, Rural Development Administration, Korea
557	G03103-1	Korea	Breeding line	Not available	Ginseng Division, Department of Herbal Crop Research, Rural Development Administration, Korea
558	G03103-2	Korea	Breeding line	Not available	Ginseng Division, Department of Herbal Crop Research, Rural Development Administration, Korea
559	G03105-1	Korea	Breeding line	Not available	Ginseng Division, Department of Herbal Crop Research, Rural Development Administration, Korea
560	G03105-2	Korea	Breeding line	Not available	Ginseng Division, Department of Herbal Crop Research, Rural Development Administration, Korea
561	G03108-1	Korea	Breeding line	Not available	Ginseng Division, Department of Herbal Crop Research, Rural Development Administration, Korea
562	G03108-2	Korea	Breeding line	Not available	Ginseng Division, Department of Herbal Crop Research, Rural Development Administration, Korea
563	G03124-1	Korea	Breeding line	Not available	Ginseng Division, Department of Herbal Crop Research, Rural Development Administration, Korea
564	G03124-2	Korea	Breeding line	Not available	Ginseng Division, Department of Herbal Crop Research, Rural Development Administration, Korea
565	G03160-1	Korea	Breeding line	Not available	Ginseng Division, Department of Herbal Crop Research, Rural Development Administration, Korea
566	G03160-2	Korea	Breeding line	Not available	Ginseng Division, Department of Herbal Crop Research, Rural Development Administration, Korea
567	G04068-1	Korea	Breeding line	Not available	Ginseng Division, Department of Herbal Crop Research, Rural Development Administration, Korea
568	G04068-2	Korea	Breeding line	Not available	Ginseng Division, Department of Herbal Crop Research, Rural Development Administration, Korea
569	G04069-1	Korea	Breeding line	Not available	Ginseng Division, Department of Herbal Crop Research, Rural Development Administration, Korea
570	G04069-2	Korea	Breeding line	Not available	Ginseng Division, Department of Herbal Crop Research, Rural Development Administration, Korea
571	G04070-1	Korea	Breeding line	Not available	Ginseng Division, Department of Herbal Crop Research, Rural Development Administration, Korea
572	G04070-2	Korea	Breeding line	Not available	Ginseng Division, Department of Herbal Crop Research, Rural Development Administration, Korea
573	G04072-1	Korea	Breeding line	Not available	Ginseng Division, Department of Herbal Crop Research, Rural Development Administration, Korea
574	G04072-2	Korea	Breeding line	Not available	Ginseng Division, Department of Herbal Crop Research, Rural Development Administration, Korea
575	G04073-1	Korea	Breeding line	Not available	Ginseng Division, Department of Herbal Crop Research, Rural Development Administration, Korea
576	G04073-2	Korea	Breeding line	Not available	Ginseng Division, Department of Herbal Crop Research, Rural Development Administration, Korea
577	G04074-1	Korea	Breeding line	Not available	Ginseng Division, Department of Herbal Crop Research, Rural Development Administration, Korea
578	G04074-2	Korea	Breeding line	Not available	Ginseng Division, Department of Herbal Crop Research, Rural Development Administration, Korea
579	G04075-1	Korea	Breeding line	Not available	Ginseng Division, Department of Herbal Crop Research, Rural Development Administration, Korea
580	G04075-2	Korea	Breeding line	Not available	Ginseng Division, Department of Herbal Crop Research, Rural Development Administration, Korea
581	G04076-1	Korea	Breeding line	Not available	Ginseng Division, Department of Herbal Crop Research, Rural Development Administration, Korea
582	G04076-2	Korea	Breeding line	Not available	Ginseng Division, Department of Herbal Crop Research, Rural Development Administration, Korea
583	G04077-1	Korea	Breeding line	Not available	Ginseng Division, Department of Herbal Crop Research, Rural Development Administration, Korea
584	G04077-2	Korea	Breeding line	Not available	Ginseng Division, Department of Herbal Crop Research, Rural Development Administration, Korea
585	G04080-1	Korea	Breeding line	Not available	Ginseng Division, Department of Herbal Crop Research, Rural Development Administration, Korea
586	G04080-2	Korea	Breeding line	Not available	Ginseng Division, Department of Herbal Crop Research, Rural Development Administration, Korea
587	G04082-1	Korea	Breeding line	Not available	Ginseng Division, Department of Herbal Crop Research, Rural Development Administration, Korea
588	G04082-2	Korea	Breeding line	Not available	Ginseng Division, Department of Herbal Crop Research, Rural Development Administration, Korea
589	G04085-1	Korea	Breeding line	Not available	Ginseng Division, Department of Herbal Crop Research, Rural Development Administration, Korea
590	G04085-2	Korea	Breeding line	Not available	Ginseng Division, Department of Herbal Crop Research, Rural Development Administration, Korea
591	G04090-1	Korea	Breeding line	Not available	Ginseng Division, Department of Herbal Crop Research, Rural Development Administration, Korea
592	G04090-2	Korea	Breeding line	Not available	Ginseng Division, Department of Herbal Crop Research, Rural Development Administration, Korea
593	G04098-1	Korea	Breeding line	Not available	Ginseng Division, Department of Herbal Crop Research, Rural Development Administration, Korea
594	G04098-2	Korea	Breeding line	Not available	Ginseng Division, Department of Herbal Crop Research, Rural Development Administration, Korea
595	G04100-1	Korea	Breeding line	Not available	Ginseng Division, Department of Herbal Crop Research, Rural Development Administration, Korea
596	G04100-2	Korea	Breeding line	Not available	Ginseng Division, Department of Herbal Crop Research, Rural Development Administration, Korea
597	G04102-1	Korea	Breeding line	Not available	Ginseng Division, Department of Herbal Crop Research, Rural Development Administration, Korea
598	G04102-2	Korea	Breeding line	Not available	Ginseng Division, Department of Herbal Crop Research, Rural Development Administration, Korea
599	G04123-1	Korea	Breeding line	Not available	Ginseng Division, Department of Herbal Crop Research, Rural Development Administration, Korea
600	G04123-2	Korea	Breeding line	Not available	Ginseng Division, Department of Herbal Crop Research, Rural Development Administration, Korea
601	G04124-1	Korea	Breeding line	Not available	Ginseng Division, Department of Herbal Crop Research, Rural Development Administration, Korea
602	G04124-2	Korea	Breeding line	Not available	Ginseng Division, Department of Herbal Crop Research, Rural Development Administration, Korea
603	G04125-1	Korea	Breeding line	Not available	Ginseng Division, Department of Herbal Crop Research, Rural Development Administration, Korea
604	G04125-2	Korea	Breeding line	Not available	Ginseng Division, Department of Herbal Crop Research, Rural Development Administration, Korea
605	G04141-1	Korea	Breeding line	Jilin, China	Ginseng Division, Department of Herbal Crop Research, Rural Development Administration, Korea
606	G04141-2	Korea	Breeding line	Jilin, China	Ginseng Division, Department of Herbal Crop Research, Rural Development Administration, Korea
607	G04142-1	Korea	Breeding line	Jilin, China	Ginseng Division, Department of Herbal Crop Research, Rural Development Administration, Korea
608	G04142-2	Korea	Breeding line	Jilin, China	Ginseng Division, Department of Herbal Crop Research, Rural Development Administration, Korea
609	G04147-1	Korea	Breeding line	Jilin, China	Ginseng Division, Department of Herbal Crop Research, Rural Development Administration, Korea
610	G04147-2	Korea	Breeding line	Jilin, China	Ginseng Division, Department of Herbal Crop Research, Rural Development Administration, Korea
611	SY-1	Korea	Wild-simulated ginseng	Samcheok, Gangwon-do	Department of Industrial Plant Science & Technology, Chunkbuk National University, Korea
612	SY-2	Korea	Wild-simulated ginseng	Samcheok, Gangwon-do	Department of Industrial Plant Science & Technology, Chunkbuk National University, Korea
613	SY-3	Korea	Wild-simulated ginseng	Samcheok, Gangwon-do	Department of Industrial Plant Science & Technology, Chunkbuk National University, Korea
614	SY-4	Korea	Wild-simulated ginseng	Samcheok, Gangwon-do	Department of Industrial Plant Science & Technology, Chunkbuk National University, Korea
615	SY-5	Korea	Wild-simulated ginseng	Samcheok, Gangwon-do	Department of Industrial Plant Science & Technology, Chunkbuk National University, Korea
616	SY-6	Korea	Wild-simulated ginseng	Samcheok, Gangwon-do	Department of Industrial Plant Science & Technology, Chunkbuk National University, Korea
617	SY-7	Korea	Wild-simulated ginseng	Samcheok, Gangwon-do	Department of Industrial Plant Science & Technology, Chunkbuk National University, Korea
618	SY-8	Korea	Wild-simulated ginseng	Samcheok, Gangwon-do	Department of Industrial Plant Science & Technology, Chunkbuk National University, Korea
619	SY-9	Korea	Wild-simulated ginseng	Samcheok, Gangwon-do	Department of Industrial Plant Science & Technology, Chunkbuk National University, Korea
620	SY-10	Korea	Wild-simulated ginseng	Samcheok, Gangwon-do	Department of Industrial Plant Science & Technology, Chunkbuk National University, Korea
621	SY-11	Korea	Wild-simulated ginseng	Samcheok, Gangwon-do	Department of Industrial Plant Science & Technology, Chunkbuk National University, Korea
622	SY-12	Korea	Wild-simulated ginseng	Samcheok, Gangwon-do	Department of Industrial Plant Science & Technology, Chunkbuk National University, Korea
623	SY-13	Korea	Wild-simulated ginseng	Samcheok, Gangwon-do	Department of Industrial Plant Science & Technology, Chunkbuk National University, Korea
624	SY-14	Korea	Wild-simulated ginseng	Samcheok, Gangwon-do	Department of Industrial Plant Science & Technology, Chunkbuk National University, Korea
625	SY-15	Korea	Wild-simulated ginseng	Samcheok, Gangwon-do	Department of Industrial Plant Science & Technology, Chunkbuk National University, Korea
626	SY-16	Korea	Wild-simulated ginseng	Samcheok, Gangwon-do	Department of Industrial Plant Science & Technology, Chunkbuk National University, Korea
627	SY-17	Korea	Wild-simulated ginseng	Samcheok, Gangwon-do	Department of Industrial Plant Science & Technology, Chunkbuk National University, Korea
628	SY-18	Korea	Wild-simulated ginseng	Samcheok, Gangwon-do	Department of Industrial Plant Science & Technology, Chunkbuk National University, Korea
629	SY-19	Korea	Wild-simulated ginseng	Samcheok, Gangwon-do	Department of Industrial Plant Science & Technology, Chunkbuk National University, Korea
630	SY-20	Korea	Wild-simulated ginseng	Samcheok, Gangwon-do	Department of Industrial Plant Science & Technology, Chunkbuk National University, Korea
631	SY-21	Korea	Wild-simulated ginseng	Samcheok, Gangwon-do	Department of Industrial Plant Science & Technology, Chunkbuk National University, Korea
632	SY-22	Korea	Wild-simulated ginseng	Samcheok, Gangwon-do	Department of Industrial Plant Science & Technology, Chunkbuk National University, Korea
633	SY-23	Korea	Wild-simulated ginseng	Samcheok, Gangwon-do	Department of Industrial Plant Science & Technology, Chunkbuk National University, Korea
634	SY-24	Korea	Wild-simulated ginseng	Samcheok, Gangwon-do	Department of Industrial Plant Science & Technology, Chunkbuk National University, Korea
635	SY-25	Korea	Wild-simulated ginseng	Hongcheon-gun, Gangwon-do	Department of Industrial Plant Science & Technology, Chunkbuk National University, Korea
636	SY-26	Korea	Wild-simulated ginseng	Hongcheon-gun, Gangwon-do	Department of Industrial Plant Science & Technology, Chunkbuk National University, Korea
637	SY-27	Korea	Wild-simulated ginseng	Hongcheon-gun, Gangwon-do	Department of Industrial Plant Science & Technology, Chunkbuk National University, Korea
638	SY-28	Korea	Wild-simulated ginseng	Hongcheon-gun, Gangwon-do	Department of Industrial Plant Science & Technology, Chunkbuk National University, Korea
639	SY-29	Korea	Wild-simulated ginseng	Hongcheon-gun, Gangwon-do	Department of Industrial Plant Science & Technology, Chunkbuk National University, Korea
640	SY-30	Korea	Wild-simulated ginseng	Yangyang, Gangwon-do	Department of Industrial Plant Science & Technology, Chunkbuk National University, Korea
641	SY-31	Korea	Wild-simulated ginseng	Yangyang, Gangwon-do	Department of Industrial Plant Science & Technology, Chunkbuk National University, Korea
642	SY-32	Korea	Wild-simulated ginseng	Yangyang, Gangwon-do	Department of Industrial Plant Science & Technology, Chunkbuk National University, Korea
643	SY-33	Korea	Wild-simulated ginseng	Yangyang, Gangwon-do	Department of Industrial Plant Science & Technology, Chunkbuk National University, Korea
644	SY-34	Korea	Wild-simulated ginseng	Yangyang, Gangwon-do	Department of Industrial Plant Science & Technology, Chunkbuk National University, Korea
645	SY-35	Korea	Wild-simulated ginseng	Hoengseong, Gangwon-do	Department of Industrial Plant Science & Technology, Chunkbuk National University, Korea
646	SY-36	Korea	Wild-simulated ginseng	Hoengseong, Gangwon-do	Department of Industrial Plant Science & Technology, Chunkbuk National University, Korea
647	SY-37	Korea	Wild-simulated ginseng	Hoengseong, Gangwon-do	Department of Industrial Plant Science & Technology, Chunkbuk National University, Korea
648	SY-38	Korea	Wild-simulated ginseng	Hoengseong, Gangwon-do	Department of Industrial Plant Science & Technology, Chunkbuk National University, Korea
649	SY-39	Korea	Wild-simulated ginseng	Hoengseong, Gangwon-do	Department of Industrial Plant Science & Technology, Chunkbuk National University, Korea
650	SY-40	Korea	Wild-simulated ginseng	Pyeongchang, Gangwon-do	Department of Industrial Plant Science & Technology, Chunkbuk National University, Korea
651	SY-41	Korea	Wild-simulated ginseng	Pyeongchang, Gangwon-do	Department of Industrial Plant Science & Technology, Chunkbuk National University, Korea
652	SY-42	Korea	Wild-simulated ginseng	Pyeongchang, Gangwon-do	Department of Industrial Plant Science & Technology, Chunkbuk National University, Korea
653	SY-43	Korea	Wild-simulated ginseng	Pyeongchang, Gangwon-do	Department of Industrial Plant Science & Technology, Chunkbuk National University, Korea
654	SY-44	Korea	Wild-simulated ginseng	Pyeongchang, Gangwon-do	Department of Industrial Plant Science & Technology, Chunkbuk National University, Korea
655	SY-45	Korea	Wild-simulated ginseng	Pyeongchang, Gangwon-do	Department of Industrial Plant Science & Technology, Chunkbuk National University, Korea
656	SY-46	Korea	Wild-simulated ginseng	Pyeongchang, Gangwon-do	Department of Industrial Plant Science & Technology, Chunkbuk National University, Korea
657	SY-47	Korea	Wild-simulated ginseng	Pyeongchang, Gangwon-do	Department of Industrial Plant Science & Technology, Chunkbuk National University, Korea
658	SY-48	Korea	Wild-simulated ginseng	Pyeongchang, Gangwon-do	Department of Industrial Plant Science & Technology, Chunkbuk National University, Korea
659	SY-49	Korea	Wild-simulated ginseng	Pyeongchang, Gangwon-do	Department of Industrial Plant Science & Technology, Chunkbuk National University, Korea
660	SY-50	Korea	Wild-simulated ginseng	Pyeongchang, Gangwon-do	Department of Industrial Plant Science & Technology, Chunkbuk National University, Korea
661	SY-51	Korea	Wild-simulated ginseng	Pyeongchang, Gangwon-do	Department of Industrial Plant Science & Technology, Chunkbuk National University, Korea
662	SY-52	Korea	Wild-simulated ginseng	Pyeongchang, Gangwon-do	Department of Industrial Plant Science & Technology, Chunkbuk National University, Korea
663	SY-53	Korea	Wild-simulated ginseng	Pyeongchang, Gangwon-do	Department of Industrial Plant Science & Technology, Chunkbuk National University, Korea
664	SY-54	Korea	Wild-simulated ginseng	Pyeongchang, Gangwon-do	Department of Industrial Plant Science & Technology, Chunkbuk National University, Korea
665	SY-55	Korea	Wild-simulated ginseng	Pyeongchang, Gangwon-do	Department of Industrial Plant Science & Technology, Chunkbuk National University, Korea
666	SY-56	Korea	Wild-simulated ginseng	Pyeongchang, Gangwon-do	Department of Industrial Plant Science & Technology, Chunkbuk National University, Korea
667	SY-57	Korea	Wild-simulated ginseng	Pyeongchang, Gangwon-do	Department of Industrial Plant Science & Technology, Chunkbuk National University, Korea
668	SY-58	Korea	Wild-simulated ginseng	Pyeongchang, Gangwon-do	Department of Industrial Plant Science & Technology, Chunkbuk National University, Korea
669	SY-59	Korea	Wild-simulated ginseng	Pyeongchang, Gangwon-do	Department of Industrial Plant Science & Technology, Chunkbuk National University, Korea
670	SY-60	Korea	Wild-simulated ginseng	Pyeongchang, Gangwon-do	Department of Industrial Plant Science & Technology, Chunkbuk National University, Korea
671	SY-61	Korea	Wild-simulated ginseng	Pyeongchang, Gangwon-do	Department of Industrial Plant Science & Technology, Chunkbuk National University, Korea
672	SY-62	Korea	Wild-simulated ginseng	Pyeongchang, Gangwon-do	Department of Industrial Plant Science & Technology, Chunkbuk National University, Korea
673	SY-63	Korea	Wild-simulated ginseng	Pyeongchang, Gangwon-do	Department of Industrial Plant Science & Technology, Chunkbuk National University, Korea
674	SY-64	Korea	Wild-simulated ginseng	Pyeongchang, Gangwon-do	Department of Industrial Plant Science & Technology, Chunkbuk National University, Korea
675	SY-65	Korea	Wild-simulated ginseng	Bonghwa-gun, Gyeongsangbuk-do	Department of Industrial Plant Science & Technology, Chunkbuk National University, Korea
676	SY-66	Korea	Wild-simulated ginseng	Bonghwa-gun, Gyeongsangbuk-do	Department of Industrial Plant Science & Technology, Chunkbuk National University, Korea
677	SY-67	Korea	Wild-simulated ginseng	Bonghwa-gun, Gyeongsangbuk-do	Department of Industrial Plant Science & Technology, Chunkbuk National University, Korea
678	SY-68	Korea	Wild-simulated ginseng	Bonghwa-gun, Gyeongsangbuk-do	Department of Industrial Plant Science & Technology, Chunkbuk National University, Korea
679	SY-69	Korea	Wild-simulated ginseng	Yeongju, Gyeongsangbuk-do	Department of Industrial Plant Science & Technology, Chunkbuk National University, Korea
680	SY-70	Korea	Wild-simulated ginseng	Yeongju, Gyeongsangbuk-do	Department of Industrial Plant Science & Technology, Chunkbuk National University, Korea
681	SY-71	Korea	Wild-simulated ginseng	Yeongju, Gyeongsangbuk-do	Department of Industrial Plant Science & Technology, Chunkbuk National University, Korea
682	SY-72	Korea	Wild-simulated ginseng	Yeongju, Gyeongsangbuk-do	Department of Industrial Plant Science & Technology, Chunkbuk National University, Korea
683	SY-73	Korea	Wild-simulated ginseng	Yeongju, Gyeongsangbuk-do	Department of Industrial Plant Science & Technology, Chunkbuk National University, Korea
684	SY-74	Korea	Wild-simulated ginseng	Gwangju, Gyeonggi	Department of Industrial Plant Science & Technology, Chunkbuk National University, Korea
685	SY-75	Korea	Wild-simulated ginseng	Gwangju, Gyeonggi	Department of Industrial Plant Science & Technology, Chunkbuk National University, Korea
686	SY-76	Korea	Wild-simulated ginseng	Gwangju, Gyeonggi	Department of Industrial Plant Science & Technology, Chunkbuk National University, Korea
687	SY-77	Korea	Wild-simulated ginseng	Gwangju, Gyeonggi	Department of Industrial Plant Science & Technology, Chunkbuk National University, Korea
688	SY-78	Korea	Wild-simulated ginseng	Gwangju, Gyeonggi	Department of Industrial Plant Science & Technology, Chunkbuk National University, Korea
689	SY-79	Korea	Wild-simulated ginseng	Yongin, Gyeonggi	Department of Industrial Plant Science & Technology, Chunkbuk National University, Korea
690	SY-80	Korea	Wild-simulated ginseng	Yongin, Gyeonggi	Department of Industrial Plant Science & Technology, Chunkbuk National University, Korea
691	SY-81	Korea	Wild-simulated ginseng	Yongin, Gyeonggi	Department of Industrial Plant Science & Technology, Chunkbuk National University, Korea
692	SY-82	Korea	Wild-simulated ginseng	Yongin, Gyeonggi	Department of Industrial Plant Science & Technology, Chunkbuk National University, Korea
693	SY-83	Korea	Wild-simulated ginseng	Yongin, Gyeonggi	Department of Industrial Plant Science & Technology, Chunkbuk National University, Korea
694	SY-84	Korea	Wild-simulated ginseng	Hamyang-gun, Gyeongsangnam-do	Department of Industrial Plant Science & Technology, Chunkbuk National University, Korea
695	SY-85	Korea	Wild-simulated ginseng	Hamyang-gun, Gyeongsangnam-do	Department of Industrial Plant Science & Technology, Chunkbuk National University, Korea
696	SY-86	Korea	Wild-simulated ginseng	Hamyang-gun, Gyeongsangnam-do	Department of Industrial Plant Science & Technology, Chunkbuk National University, Korea
697	SY-87	Korea	Wild-simulated ginseng	Hamyang-gun, Gyeongsangnam-do	Department of Industrial Plant Science & Technology, Chunkbuk National University, Korea
698	SY-88	Korea	Wild-simulated ginseng	Hamyang-gun, Gyeongsangnam-do	Department of Industrial Plant Science & Technology, Chunkbuk National University, Korea
699	SY-89	Korea	Wild-simulated ginseng	Hamyang-gun, Gyeongsangnam-do	Department of Industrial Plant Science & Technology, Chunkbuk National University, Korea
700	SY-90	Korea	Wild-simulated ginseng	Hamyang-gun, Gyeongsangnam-do	Department of Industrial Plant Science & Technology, Chunkbuk National University, Korea
701	SY-91	Korea	Wild-simulated ginseng	Hamyang-gun, Gyeongsangnam-do	Department of Industrial Plant Science & Technology, Chunkbuk National University, Korea
702	SY-92	Korea	Wild-simulated ginseng	Hamyang-gun, Gyeongsangnam-do	Department of Industrial Plant Science & Technology, Chunkbuk National University, Korea
703	SY-93	Korea	Wild-simulated ginseng	Hamyang-gun, Gyeongsangnam-do	Department of Industrial Plant Science & Technology, Chunkbuk National University, Korea
704	SY-94	Korea	Wild-simulated ginseng	Hamyang-gun, Gyeongsangnam-do	Department of Industrial Plant Science & Technology, Chunkbuk National University, Korea
705	SY-95	Korea	Wild-simulated ginseng	Hamyang-gun, Gyeongsangnam-do	Department of Industrial Plant Science & Technology, Chunkbuk National University, Korea
706	SY-96	Korea	Wild-simulated ginseng	Hamyang-gun, Gyeongsangnam-do	Department of Industrial Plant Science & Technology, Chunkbuk National University, Korea
707	SY-97	Korea	Wild-simulated ginseng	Hamyang-gun, Gyeongsangnam-do	Department of Industrial Plant Science & Technology, Chunkbuk National University, Korea
708	SY-98	Korea	Wild-simulated ginseng	Hamyang-gun, Gyeongsangnam-do	Department of Industrial Plant Science & Technology, Chunkbuk National University, Korea
709	SY-99	Korea	Wild-simulated ginseng	Namwon, Jeollabuk-do	Department of Industrial Plant Science & Technology, Chunkbuk National University, Korea
710	SY-100	Korea	Wild-simulated ginseng	Namwon, Jeollabuk-do	Department of Industrial Plant Science & Technology, Chunkbuk National University, Korea
711	SY-101	Korea	Wild-simulated ginseng	Namwon, Jeollabuk-do	Department of Industrial Plant Science & Technology, Chunkbuk National University, Korea
712	SY-102	Korea	Wild-simulated ginseng	Namwon, Jeollabuk-do	Department of Industrial Plant Science & Technology, Chunkbuk National University, Korea
713	SY-103	Korea	Wild-simulated ginseng	Namwon, Jeollabuk-do	Department of Industrial Plant Science & Technology, Chunkbuk National University, Korea
714	SY-104	Korea	Wild-simulated ginseng	Okcheon-gun, Chungcheongbuk-do	Department of Industrial Plant Science & Technology, Chunkbuk National University, Korea
715	SY-105	Korea	Wild-simulated ginseng	Okcheon-gun, Chungcheongbuk-do	Department of Industrial Plant Science & Technology, Chunkbuk National University, Korea
716	SY-106	Korea	Wild-simulated ginseng	Okcheon-gun, Chungcheongbuk-do	Department of Industrial Plant Science & Technology, Chunkbuk National University, Korea
717	SY-107	Korea	Wild-simulated ginseng	Okcheon-gun, Chungcheongbuk-do	Department of Industrial Plant Science & Technology, Chunkbuk National University, Korea
718	SY-108	Korea	Wild-simulated ginseng	Yangju, Gyeonggi	Department of Industrial Plant Science & Technology, Chunkbuk National University, Korea
719	SY-109	Korea	Wild-simulated ginseng	Yangju, Gyeonggi	Department of Industrial Plant Science & Technology, Chunkbuk National University, Korea
720	SY-110	Korea	Wild-simulated ginseng	Yangju, Gyeonggi	Department of Industrial Plant Science & Technology, Chunkbuk National University, Korea
721	SY-111	Korea	Wild-simulated ginseng	Yangju, Gyeonggi	Department of Industrial Plant Science & Technology, Chunkbuk National University, Korea
722	SY-112	Korea	Wild-simulated ginseng	Yangju, Gyeonggi	Department of Industrial Plant Science & Technology, Chunkbuk National University, Korea
723	SY-113	Korea	Wild-simulated ginseng	Gapyeong, Gyeonggi	Department of Industrial Plant Science & Technology, Chunkbuk National University, Korea
724	SY-114	Korea	Wild-simulated ginseng	Gapyeong, Gyeonggi	Department of Industrial Plant Science & Technology, Chunkbuk National University, Korea
725	SY-115	Korea	Wild-simulated ginseng	Gapyeong, Gyeonggi	Department of Industrial Plant Science & Technology, Chunkbuk National University, Korea
726	SY-116	Korea	Wild-simulated ginseng	Gapyeong, Gyeonggi	Department of Industrial Plant Science & Technology, Chunkbuk National University, Korea
727	SY-117	Korea	Wild-simulated ginseng	Gapyeong, Gyeonggi	Department of Industrial Plant Science & Technology, Chunkbuk National University, Korea
728	SY-118	Korea	Wild-simulated ginseng	Gapyeong, Gyeonggi	Department of Industrial Plant Science & Technology, Chunkbuk National University, Korea
729	SY-119	Korea	Wild-simulated ginseng	Gapyeong, Gyeonggi	Department of Industrial Plant Science & Technology, Chunkbuk National University, Korea
730	SY-120	Korea	Wild-simulated ginseng	Daegu-gwangyeoksi	Department of Industrial Plant Science & Technology, Chunkbuk National University, Korea
731	SY-121	Korea	Wild-simulated ginseng	Daegu-gwangyeoksi	Department of Industrial Plant Science & Technology, Chunkbuk National University, Korea
732	SY-122	Korea	Wild-simulated ginseng	Daegu-gwangyeoksi	Department of Industrial Plant Science & Technology, Chunkbuk National University, Korea
733	SY-123	Korea	Wild-simulated ginseng	Daegu-gwangyeoksi	Department of Industrial Plant Science & Technology, Chunkbuk National University, Korea
734	SY-124	Korea	Wild-simulated ginseng	Daegu-gwangyeoksi	Department of Industrial Plant Science & Technology, Chunkbuk National University, Korea
735	SY-125	Korea	Wild-simulated ginseng	Gyeongju, Gyeongsangbuk-do	Department of Industrial Plant Science & Technology, Chunkbuk National University, Korea
736	SY-126	Korea	Wild-simulated ginseng	Gyeongju, Gyeongsangbuk-do	Department of Industrial Plant Science & Technology, Chunkbuk National University, Korea
737	SY-127	Korea	Wild-simulated ginseng	Gyeongju, Gyeongsangbuk-do	Department of Industrial Plant Science & Technology, Chunkbuk National University, Korea
738	SY-128	Korea	Wild-simulated ginseng	Gyeongju, Gyeongsangbuk-do	Department of Industrial Plant Science & Technology, Chunkbuk National University, Korea
739	SY-129	Korea	Wild-simulated ginseng	Gyeongju, Gyeongsangbuk-do	Department of Industrial Plant Science & Technology, Chunkbuk National University, Korea
740	SY-130	Korea	Wild-simulated ginseng	Gyeongsan, Gyeongsangbuk-do	Department of Industrial Plant Science & Technology, Chunkbuk National University, Korea
741	SY-131	Korea	Wild-simulated ginseng	Gyeongsan, Gyeongsangbuk-do	Department of Industrial Plant Science & Technology, Chunkbuk National University, Korea
742	SY-132	Korea	Wild-simulated ginseng	Gyeongsan, Gyeongsangbuk-do	Department of Industrial Plant Science & Technology, Chunkbuk National University, Korea
743	SY-133	Korea	Wild-simulated ginseng	Jeungpyeong-gun, Chungcheongbuk-do	Department of Industrial Plant Science & Technology, Chunkbuk National University, Korea
744	SY-134	Korea	Wild-simulated ginseng	Jeungpyeong-gun, Chungcheongbuk-do	Department of Industrial Plant Science & Technology, Chunkbuk National University, Korea
745	SY-135	Korea	Wild-simulated ginseng	Jeungpyeong-gun, Chungcheongbuk-do	Department of Industrial Plant Science & Technology, Chunkbuk National University, Korea
746	SY-136	Korea	Wild-simulated ginseng	Jeungpyeong-gun, Chungcheongbuk-do	Department of Industrial Plant Science & Technology, Chunkbuk National University, Korea
747	SY-137	Korea	Wild-simulated ginseng	Chungju, Chungcheongbuk-do	Department of Industrial Plant Science & Technology, Chunkbuk National University, Korea
748	SY-138	Korea	Wild-simulated ginseng	Chungju, Chungcheongbuk-do	Department of Industrial Plant Science & Technology, Chunkbuk National University, Korea
749	SY-139	Korea	Wild-simulated ginseng	Chungju, Chungcheongbuk-do	Department of Industrial Plant Science & Technology, Chunkbuk National University, Korea
750	SY-140	Korea	Wild-simulated ginseng	Chungju, Chungcheongbuk-do	Department of Industrial Plant Science & Technology, Chunkbuk National University, Korea
751	SY-141	Korea	Wild-simulated ginseng	Chungju, Chungcheongbuk-do	Department of Industrial Plant Science & Technology, Chunkbuk National University, Korea
752	SY-142	Korea	Wild-simulated ginseng	Namyangju, Gyeonggi	Department of Industrial Plant Science & Technology, Chunkbuk National University, Korea
753	SY-143	Korea	Wild-simulated ginseng	Namyangju, Gyeonggi	Department of Industrial Plant Science & Technology, Chunkbuk National University, Korea
754	SY-144	Korea	Wild-simulated ginseng	Namyangju, Gyeonggi	Department of Industrial Plant Science & Technology, Chunkbuk National University, Korea
755	SY-145	Korea	Wild-simulated ginseng	Namyangju, Gyeonggi	Department of Industrial Plant Science & Technology, Chunkbuk National University, Korea
756	SY-146	Korea	Wild-simulated ginseng	Namyangju, Gyeonggi	Department of Industrial Plant Science & Technology, Chunkbuk National University, Korea
757	SY-147	Korea	Wild-simulated ginseng	Yeongju, Gyeongsangbuk-do	Department of Industrial Plant Science & Technology, Chunkbuk National University, Korea
758	SY-148	Korea	Wild-simulated ginseng	Yeongju, Gyeongsangbuk-do	Department of Industrial Plant Science & Technology, Chunkbuk National University, Korea
759	SY-149	Korea	Wild-simulated ginseng	Yeongju, Gyeongsangbuk-do	Department of Industrial Plant Science & Technology, Chunkbuk National University, Korea
760	SY-150	Korea	Wild-simulated ginseng	Yeongju, Gyeongsangbuk-do	Department of Industrial Plant Science & Technology, Chunkbuk National University, Korea
761	SY-151	Korea	Wild-simulated ginseng	Yeongju, Gyeongsangbuk-do	Department of Industrial Plant Science & Technology, Chunkbuk National University, Korea
762	SY-152	Korea	Wild-simulated ginseng	Sangju, Gyeongsangbuk-do	Department of Industrial Plant Science & Technology, Chunkbuk National University, Korea
763	SY-153	Korea	Wild-simulated ginseng	Sangju, Gyeongsangbuk-do	Department of Industrial Plant Science & Technology, Chunkbuk National University, Korea
764	SY-154	Korea	Wild-simulated ginseng	Sangju, Gyeongsangbuk-do	Department of Industrial Plant Science & Technology, Chunkbuk National University, Korea
765	SY-155	Korea	Wild-simulated ginseng	Sangju, Gyeongsangbuk-do	Department of Industrial Plant Science & Technology, Chunkbuk National University, Korea
766	SY-156	Korea	Wild-simulated ginseng	Sangju, Gyeongsangbuk-do	Department of Industrial Plant Science & Technology, Chunkbuk National University, Korea
767	SY-157	Korea	Wild-simulated ginseng	Heungjeongri, Gangwon-do	Department of Industrial Plant Science & Technology, Chunkbuk National University, Korea
768	SY-158	Korea	Wild-simulated ginseng	Heungjeongri, Gangwon-do	Department of Industrial Plant Science & Technology, Chunkbuk National University, Korea
769	SY-159	Korea	Wild-simulated ginseng	Heungjeongri, Gangwon-do	Department of Industrial Plant Science & Technology, Chunkbuk National University, Korea
770	SY-160	Korea	Wild-simulated ginseng	Heungjeongri, Gangwon-do	Department of Industrial Plant Science & Technology, Chunkbuk National University, Korea
771	SY-161	Korea	Wild-simulated ginseng	Heungjeongri, Gangwon-do	Department of Industrial Plant Science & Technology, Chunkbuk National University, Korea
772	SY-162	Korea	Wild-simulated ginseng	Heungjeongri, Gangwon-do	Department of Industrial Plant Science & Technology, Chunkbuk National University, Korea
773	SY-163	Korea	Wild-simulated ginseng	Heungjeongri, Gangwon-do	Department of Industrial Plant Science & Technology, Chunkbuk National University, Korea
774	SY-164	Korea	Wild-simulated ginseng	Heungjeongri, Gangwon-do	Department of Industrial Plant Science & Technology, Chunkbuk National University, Korea
775	SY-165	Korea	Wild-simulated ginseng	Heungjeongri, Gangwon-do	Department of Industrial Plant Science & Technology, Chunkbuk National University, Korea
776	SY-166	Korea	Wild-simulated ginseng	Heungjeongri, Gangwon-do	Department of Industrial Plant Science & Technology, Chunkbuk National University, Korea
777	SY-167	Korea	Wild-simulated ginseng	Heungjeongri, Gangwon-do	Department of Industrial Plant Science & Technology, Chunkbuk National University, Korea
778	SY-168	Korea	Wild-simulated ginseng	Heungjeongri, Gangwon-do	Department of Industrial Plant Science & Technology, Chunkbuk National University, Korea
779	SY-169	Korea	Wild-simulated ginseng	Heungjeongri, Gangwon-do	Department of Industrial Plant Science & Technology, Chunkbuk National University, Korea
780	SY-170	Korea	Wild-simulated ginseng	Heungjeongri, Gangwon-do	Department of Industrial Plant Science & Technology, Chunkbuk National University, Korea
781	SY-171	Korea	Wild-simulated ginseng	Heungjeongri, Gangwon-do	Department of Industrial Plant Science & Technology, Chunkbuk National University, Korea
782	TYP-1	Korea	Cultivar	Not available	Lab. of Functional Plants, Seoul National University, Korea
783	JD 1	Korea	Wild-ginseng	Hadong-gun, Gyeongsangnam-do	Lab. of Functional Plants, Seoul National University, Korea
784	JD 2	Korea	Wild-ginseng	Hadong-gun, Gyeongsangnam-do	Lab. of Functional Plants, Seoul National University, Korea
785	JD 3	Korea	Wild-ginseng	Hadong-gun, Gyeongsangnam-do	Lab. of Functional Plants, Seoul National University, Korea
786	JD 4	Korea	Wild-ginseng	Hadong-gun, Gyeongsangnam-do	Lab. of Functional Plants, Seoul National University, Korea
787	JD 5	Korea	Wild-ginseng	Hadong-gun, Gyeongsangnam-do	Lab. of Functional Plants, Seoul National University, Korea
788	17T1-1	China	Wild-ginseng	Ji'an, Jilin, China	Lab. of Functional Plants, Seoul National University, Korea
789	17T1-2	China	Wild-ginseng	Ji'an, Jilin, China	Lab. of Functional Plants, Seoul National University, Korea
790	17T1-3	China	Wild-ginseng	Ji'an, Jilin, China	Lab. of Functional Plants, Seoul National University, Korea
791	17T1-4	China	Wild-ginseng	Ji'an, Jilin, China	Lab. of Functional Plants, Seoul National University, Korea
792	17T2-1	China	Wild-ginseng	Ji'an, Jilin, China	Lab. of Functional Plants, Seoul National University, Korea
793	17T2-2	China	Wild-ginseng	Ji'an, Jilin, China	Lab. of Functional Plants, Seoul National University, Korea
794	17T2-3	China	Wild-ginseng	Ji'an, Jilin, China	Lab. of Functional Plants, Seoul National University, Korea
795	17T2-4	China	Wild-ginseng	Ji'an, Jilin, China	Lab. of Functional Plants, Seoul National University, Korea
796	18T1-1	China	Wild-ginseng	Ji'an, Jilin, China	Lab. of Functional Plants, Seoul National University, Korea
797	18T1-2	China	Wild-ginseng	Ji'an, Jilin, China	Lab. of Functional Plants, Seoul National University, Korea
798	18T1-3	China	Wild-ginseng	Ji'an, Jilin, China	Lab. of Functional Plants, Seoul National University, Korea
799	18T1-4	China	Wild-ginseng	Ji'an, Jilin, China	Lab. of Functional Plants, Seoul National University, Korea
800	18T2-1	China	Wild-ginseng	Ji'an, Jilin, China	Lab. of Functional Plants, Seoul National University, Korea
801	18T2-2	China	Wild-ginseng	Ji'an, Jilin, China	Lab. of Functional Plants, Seoul National University, Korea
802	18T2-3	China	Wild-ginseng	Ji'an, Jilin, China	Lab. of Functional Plants, Seoul National University, Korea
803	18T2-4	China	Wild-ginseng	Ji'an, Jilin, China	Lab. of Functional Plants, Seoul National University, Korea
804	18T3-1	China	Wild-ginseng	Ji'an, Jilin, China	Lab. of Functional Plants, Seoul National University, Korea
805	18T3-2	China	Wild-ginseng	Ji'an, Jilin, China	Lab. of Functional Plants, Seoul National University, Korea
806	18T3-3	China	Wild-ginseng	Ji'an, Jilin, China	Lab. of Functional Plants, Seoul National University, Korea
807	18T3-4	China	Wild-ginseng	Ji'an, Jilin, China	Lab. of Functional Plants, Seoul National University, Korea
808	18T3-5	China	Wild-ginseng	Ji'an, Jilin, China	Lab. of Functional Plants, Seoul National University, Korea
809	Hamyang 1	Korea	Wild-ginseng	Hamyang-gun, Gyeongsangnam-do	Lab. of Functional Plants, Seoul National University, Korea
810	Hamyang 3	Korea	Wild-ginseng	Hamyang-gun, Gyeongsangnam-do	Lab. of Functional Plants, Seoul National University, Korea
811	Hamyang 4	Korea	Wild-ginseng	Hamyang-gun, Gyeongsangnam-do	Lab. of Functional Plants, Seoul National University, Korea
812	Hamyang 5	Korea	Wild-ginseng	Hamyang-gun, Gyeongsangnam-do	Lab. of Functional Plants, Seoul National University, Korea
813	Hamyang 6	Korea	Wild-ginseng	Hamyang-gun, Gyeongsangnam-do	Lab. of Functional Plants, Seoul National University, Korea
814	Hamyang 7	Korea	Wild-ginseng	Hamyang-gun, Gyeongsangnam-do	Lab. of Functional Plants, Seoul National University, Korea
815	Hamyang 8	Korea	Wild-ginseng	Hamyang-gun, Gyeongsangnam-do	Lab. of Functional Plants, Seoul National University, Korea
816	Hamyang 9	Korea	Wild-ginseng	Hamyang-gun, Gyeongsangnam-do	Lab. of Functional Plants, Seoul National University, Korea
817	Hamyang 10	Korea	Wild-ginseng	Hamyang-gun, Gyeongsangnam-do	Lab. of Functional Plants, Seoul National University, Korea
818	Gangwon 1	Korea	Wild-ginseng	Hwacheon-gun, Gangwon-do	Lab. of Functional Plants, Seoul National University, Korea
819	Gangwon 2	Korea	Wild-ginseng	Hwacheon-gun, Gangwon-do	Lab. of Functional Plants, Seoul National University, Korea
820	Gangwon 3	Korea	Wild-ginseng	Hwacheon-gun, Gangwon-do	Lab. of Functional Plants, Seoul National University, Korea
821	Gangwon 4	Korea	Wild-ginseng	Hwacheon-gun, Gangwon-do	Lab. of Functional Plants, Seoul National University, Korea
822	Gangwon 5	Korea	Wild-ginseng	Hwacheon-gun, Gangwon-do	Lab. of Functional Plants, Seoul National University, Korea
823	Gangwon 6	Korea	Wild-ginseng	Hwacheon-gun, Gangwon-do	Lab. of Functional Plants, Seoul National University, Korea
824	Gangwon 7	Korea	Wild-ginseng	Hwacheon-gun, Gangwon-do	Lab. of Functional Plants, Seoul National University, Korea
825	Gangwon 8	Korea	Wild-ginseng	Hwacheon-gun, Gangwon-do	Lab. of Functional Plants, Seoul National University, Korea
826	Gangwon 9	Korea	Wild-ginseng	Hwacheon-gun, Gangwon-do	Lab. of Functional Plants, Seoul National University, Korea
827	Gangwon 10	Korea	Wild-ginseng	Hwacheon-gun, Gangwon-do	Lab. of Functional Plants, Seoul National University, Korea
828	Gangwon 11	Korea	Wild-ginseng	Hwacheon-gun, Gangwon-do	Lab. of Functional Plants, Seoul National University, Korea
829	Gangwon 12	Korea	Wild-ginseng	Hwacheon-gun, Gangwon-do	Lab. of Functional Plants, Seoul National University, Korea
830	Gangwon 13	Korea	Wild-ginseng	Hwacheon-gun, Gangwon-do	Lab. of Functional Plants, Seoul National University, Korea
831	Gangwon 14	Korea	Wild-ginseng	Hwacheon-gun, Gangwon-do	Lab. of Functional Plants, Seoul National University, Korea
832	Gangwon 15	Korea	Wild-ginseng	Hwacheon-gun, Gangwon-do	Lab. of Functional Plants, Seoul National University, Korea
833	Gangwon 16	Korea	Wild-ginseng	Hwacheon-gun, Gangwon-do	Lab. of Functional Plants, Seoul National University, Korea
834	Gangwon 17	Korea	Wild-ginseng	Hwacheon-gun, Gangwon-do	Lab. of Functional Plants, Seoul National University, Korea
835	Gangwon 18	Korea	Wild-ginseng	Hwacheon-gun, Gangwon-do	Lab. of Functional Plants, Seoul National University, Korea
836	Daejeon	Korea	Wild-ginseng	Daejeon, Chungcheongnam-do	Lab. of Functional Plants, Seoul National University, Korea
837	Cheongsong 1	Korea	Wild-ginseng	Yeongjongdo, Incheon	Lab. of Functional Plants, Seoul National University, Korea
838	Cheongsong 2	Korea	Wild-ginseng	Yeongjongdo, Incheon	Lab. of Functional Plants, Seoul National University, Korea
839	Cheongsong 3	Korea	Wild-ginseng	Yeongjongdo, Incheon	Lab. of Functional Plants, Seoul National University, Korea
840	Russia 0	Russia	Wild-simulated ginseng	Vladivostok, Primorsky Krai, Russia	Lab. of Functional Plants, Seoul National University, Korea
841	Russia 1	Russia	Wild-simulated ginseng	Vladivostok, Primorsky Krai, Russia	Lab. of Functional Plants, Seoul National University, Korea
842	Russia 2	Russia	Wild-simulated ginseng	Vladivostok, Primorsky Krai, Russia	Lab. of Functional Plants, Seoul National University, Korea
843	Russia 3	Russia	Wild-simulated ginseng	Chuguevka, Primorsky Krai, Russia	Lab. of Functional Plants, Seoul National University, Korea
844	Russia 4	Russia	Wild-simulated ginseng	Chuguevka, Primorsky Krai, Russia	Lab. of Functional Plants, Seoul National University, Korea
845	Russia 5	Russia	Wild-simulated ginseng	Chuguevka, Primorsky Krai, Russia	Lab. of Functional Plants, Seoul National University, Korea
846	Russia 6	Russia	Wild-simulated ginseng	Chuguevka, Primorsky Krai, Russia	Lab. of Functional Plants, Seoul National University, Korea
847	Russia 7	Russia	Wild-simulated ginseng	Chuguevka, Primorsky Krai, Russia	Lab. of Functional Plants, Seoul National University, Korea
848	Russia 8	Russia	Wild-simulated ginseng	Chuguevka, Primorsky Krai, Russia	Lab. of Functional Plants, Seoul National University, Korea
849	21HC 1	Korea	Wild-ginseng	Hongcheon-gun, Gangwon-do	Lab. of Functional Plants, Seoul National University, Korea
850	21HC 2	Korea	Wild-ginseng	Hongcheon-gun, Gangwon-do	Lab. of Functional Plants, Seoul National University, Korea
851	21HC 3	Korea	Wild-ginseng	Hongcheon-gun, Gangwon-do	Lab. of Functional Plants, Seoul National University, Korea
852	21HC 4	Korea	Wild-ginseng	Hongcheon-gun, Gangwon-do	Lab. of Functional Plants, Seoul National University, Korea
853	21HC 5	Korea	Wild-ginseng	Hongcheon-gun, Gangwon-do	Lab. of Functional Plants, Seoul National University, Korea
854	21HC 6	Korea	Wild-ginseng	Hongcheon-gun, Gangwon-do	Lab. of Functional Plants, Seoul National University, Korea
855	21HC 7	Korea	Wild-ginseng	Hongcheon-gun, Gangwon-do	Lab. of Functional Plants, Seoul National University, Korea
856	024-6	China	Wild-simulated ginseng	Liaoning	Institute of Chinese Materia Medica, China Academy of Chinese Medical Sciences, China
857	024-7	China	Wild-simulated ginseng	Liaoning	Institute of Chinese Materia Medica, China Academy of Chinese Medical Sciences, China
858	024-8	China	Wild-simulated ginseng	Liaoning	Institute of Chinese Materia Medica, China Academy of Chinese Medical Sciences, China
859	025-1	China	Wild-simulated ginseng	Liaoning	Institute of Chinese Materia Medica, China Academy of Chinese Medical Sciences, China
860	025-5	China	Wild-simulated ginseng	Liaoning	Institute of Chinese Materia Medica, China Academy of Chinese Medical Sciences, China
861	025-9	China	Wild-simulated ginseng	Liaoning	Institute of Chinese Materia Medica, China Academy of Chinese Medical Sciences, China
862	025-15	China	Wild-simulated ginseng	Liaoning	Institute of Chinese Materia Medica, China Academy of Chinese Medical Sciences, China
863	025-20	China	Wild-simulated ginseng	Liaoning	Institute of Chinese Materia Medica, China Academy of Chinese Medical Sciences, China
864	025-21	China	Wild-simulated ginseng	Liaoning	Institute of Chinese Materia Medica, China Academy of Chinese Medical Sciences, China
865	025-22	China	Wild-simulated ginseng	Liaoning	Institute of Chinese Materia Medica, China Academy of Chinese Medical Sciences, China
866	027-1	China	Wild-simulated ginseng	Liaoning	Institute of Chinese Materia Medica, China Academy of Chinese Medical Sciences, China
867	027-5	China	Wild-simulated ginseng	Liaoning	Institute of Chinese Materia Medica, China Academy of Chinese Medical Sciences, China
868	027-15	China	Wild-simulated ginseng	Liaoning	Institute of Chinese Materia Medica, China Academy of Chinese Medical Sciences, China
869	027-18	China	Wild-simulated ginseng	Liaoning	Institute of Chinese Materia Medica, China Academy of Chinese Medical Sciences, China
870	027-20	China	Wild-simulated ginseng	Liaoning	Institute of Chinese Materia Medica, China Academy of Chinese Medical Sciences, China
871	029-1	China	Wild-simulated ginseng	Liaoning	Institute of Chinese Materia Medica, China Academy of Chinese Medical Sciences, China
872	029-4	China	Wild-simulated ginseng	Liaoning	Institute of Chinese Materia Medica, China Academy of Chinese Medical Sciences, China
873	029-7	China	Wild-simulated ginseng	Liaoning	Institute of Chinese Materia Medica, China Academy of Chinese Medical Sciences, China
874	029-11	China	Wild-simulated ginseng	Liaoning	Institute of Chinese Materia Medica, China Academy of Chinese Medical Sciences, China
875	029-15	China	Wild-simulated ginseng	Liaoning	Institute of Chinese Materia Medica, China Academy of Chinese Medical Sciences, China
876	031-1	China	Cultivar	Jilin	Institute of Chinese Materia Medica, China Academy of Chinese Medical Sciences, China
877	031-2	China	Cultivar	Jilin	Institute of Chinese Materia Medica, China Academy of Chinese Medical Sciences, China
878	031-3	China	Cultivar	Jilin	Institute of Chinese Materia Medica, China Academy of Chinese Medical Sciences, China
879	031-4	China	Cultivar	Jilin	Institute of Chinese Materia Medica, China Academy of Chinese Medical Sciences, China
880	031-5	China	Cultivar	Jilin	Institute of Chinese Materia Medica, China Academy of Chinese Medical Sciences, China
881	031-6	China	Cultivar	Jilin	Institute of Chinese Materia Medica, China Academy of Chinese Medical Sciences, China
882	031-7	China	Cultivar	Jilin	Institute of Chinese Materia Medica, China Academy of Chinese Medical Sciences, China
883	031-8	China	Cultivar	Jilin	Institute of Chinese Materia Medica, China Academy of Chinese Medical Sciences, China
884	031-9	China	Cultivar	Jilin	Institute of Chinese Materia Medica, China Academy of Chinese Medical Sciences, China
885	031-10	China	Cultivar	Jilin	Institute of Chinese Materia Medica, China Academy of Chinese Medical Sciences, China
886	031-11	China	Wild-simulated ginseng	Jilin	Institute of Chinese Materia Medica, China Academy of Chinese Medical Sciences, China
887	031-12	China	Wild-simulated ginseng	Jilin	Institute of Chinese Materia Medica, China Academy of Chinese Medical Sciences, China
888	031-13	China	Wild-simulated ginseng	Jilin	Institute of Chinese Materia Medica, China Academy of Chinese Medical Sciences, China
889	031-14	China	Wild-simulated ginseng	Jilin	Institute of Chinese Materia Medica, China Academy of Chinese Medical Sciences, China
890	031-15	China	Wild-simulated ginseng	Jilin	Institute of Chinese Materia Medica, China Academy of Chinese Medical Sciences, China
891	031-16	China	Wild-simulated ginseng	Jilin	Institute of Chinese Materia Medica, China Academy of Chinese Medical Sciences, China
892	031-17	China	Wild-simulated ginseng	Jilin	Institute of Chinese Materia Medica, China Academy of Chinese Medical Sciences, China
893	031-18	China	Wild-simulated ginseng	Jilin	Institute of Chinese Materia Medica, China Academy of Chinese Medical Sciences, China
894	031-19	China	Wild-simulated ginseng	Jilin	Institute of Chinese Materia Medica, China Academy of Chinese Medical Sciences, China
895	031-20	China	Wild-simulated ginseng	Jilin	Institute of Chinese Materia Medica, China Academy of Chinese Medical Sciences, China
896	031-21	China	Cultivar	Jilin	Institute of Chinese Materia Medica, China Academy of Chinese Medical Sciences, China
897	031-22	China	Cultivar	Jilin	Institute of Chinese Materia Medica, China Academy of Chinese Medical Sciences, China
898	031-23	China	Cultivar	Jilin	Institute of Chinese Materia Medica, China Academy of Chinese Medical Sciences, China
899	031-24	China	Cultivar	Jilin	Institute of Chinese Materia Medica, China Academy of Chinese Medical Sciences, China
900	031-25	China	Cultivar	Jilin	Institute of Chinese Materia Medica, China Academy of Chinese Medical Sciences, China
901	032-1	China	Wild-simulated ginseng	Jilin	Institute of Chinese Materia Medica, China Academy of Chinese Medical Sciences, China
902	032-2	China	Wild-simulated ginseng	Jilin	Institute of Chinese Materia Medica, China Academy of Chinese Medical Sciences, China
903	032-3	China	Wild-simulated ginseng	Jilin	Institute of Chinese Materia Medica, China Academy of Chinese Medical Sciences, China
904	032-4	China	Wild-simulated ginseng	Jilin	Institute of Chinese Materia Medica, China Academy of Chinese Medical Sciences, China
905	H5	China	Wild-simulated ginseng	Liaoning	Institute of Chinese Materia Medica, China Academy of Chinese Medical Sciences, China
906	H8	China	Wild-simulated ginseng	Liaoning	Institute of Chinese Materia Medica, China Academy of Chinese Medical Sciences, China
907	H10	China	Wild-simulated ginseng	Liaoning	Institute of Chinese Materia Medica, China Academy of Chinese Medical Sciences, China
908	H13	China	Wild-simulated ginseng	Liaoning	Institute of Chinese Materia Medica, China Academy of Chinese Medical Sciences, China
909	H14	China	Wild-simulated ginseng	Liaoning	Institute of Chinese Materia Medica, China Academy of Chinese Medical Sciences, China
910	R7	China	Wild-simulated ginseng	Liaoning	Institute of Chinese Materia Medica, China Academy of Chinese Medical Sciences, China
911	R8	China	Wild-simulated ginseng	Liaoning	Institute of Chinese Materia Medica, China Academy of Chinese Medical Sciences, China
912	R9	China	Wild-simulated ginseng	Liaoning	Institute of Chinese Materia Medica, China Academy of Chinese Medical Sciences, China
913	R17	China	Wild-simulated ginseng	Liaoning	Institute of Chinese Materia Medica, China Academy of Chinese Medical Sciences, China
914	R18	China	Wild-simulated ginseng	Liaoning	Institute of Chinese Materia Medica, China Academy of Chinese Medical Sciences, China
915	Z5	China	Wild-simulated ginseng	Liaoning	Institute of Chinese Materia Medica, China Academy of Chinese Medical Sciences, China
916	Z8	China	Wild-simulated ginseng	Liaoning	Institute of Chinese Materia Medica, China Academy of Chinese Medical Sciences, China
917	Z11	China	Wild-simulated ginseng	Liaoning	Institute of Chinese Materia Medica, China Academy of Chinese Medical Sciences, China
918	Z12	China	Wild-simulated ginseng	Liaoning	Institute of Chinese Materia Medica, China Academy of Chinese Medical Sciences, China
919	Z15	China	Wild-simulated ginseng	Liaoning	Institute of Chinese Materia Medica, China Academy of Chinese Medical Sciences, China

## Sheet: Table S7
Table S7. Nuclear genome-derived 186 SNP positions on telomere-to-telomere genome
Marker	T2T Chrmosome	Position	Gene
PgFD001	GWHERKY00000013	4728250
PgFD002	GWHERKY00000001	25979711
PgFD003	GWHERKY00000022	90090848
PgFD005	GWHERKY00000005	148808469
PgFD006	GWHERKY00000009	134548701
PgFD007	GWHERKY00000023	27722048
PgFD008	GWHERKY00000019	97997846
PgFD009	GWHERKY00000011	138142037
PgFD010	GWHERKY00000018	9203640
PgFD011	GWHERKY00000010	61102670
PgFD012	GWHERKY00000008	127802716
PgFD014	GWHERKY00000007	167782569	pg_2011466
PgFD016	GWHERKY00000012	147606131	pg_13001306
PgFD017	GWHERKY00000011	155908580
PgFD018	GWHERKY00000003	44135043
PgFD020	GWHERKY00000004	144038720	pg_11010324
PgFD022	GWHERKY00000007	5032169
PgFD024	GWHERKY00000009	25114421	pg_18009043
PgFD025	GWHERKY00000012	131230878
PgFD026	GWHERKY00000001	55867410
PgFD027	GWHERKY00000019	108132579
PgFD028	GWHERKY00000019	93031468
PgFD029	GWHERKY00000008	25808877
PgFD030	GWHERKY00000010	29387683
PgFD031	GWHERKY00000012	98902635
PgFD032	GWHERKY00000021	119021847	pg_20000475
PgFD033	GWHERKY00000016	24041850
PgFD034	GWHERKY00000024	25904709	pg_24006355
PgFD035	GWHERKY00000010	1745783
PgFD038	GWHERKY00000011	194871907	pg_6000052
PgFD039	GWHERKY00000007	173586467
PgFD040	GWHERKY00000004	91629605
PgFD043	GWHERKY00000005	31605752
PgFD045	GWHERKY00000019	114300228
PgFD046	GWHERKY00000001	48452132
PgFD047	GWHERKY00000005	60304005
PgFD048	GWHERKY00000005	133448932
PgFD049	GWHERKY00000009	33172846
PgFD050	GWHERKY00000001	119310232
PgFD051	GWHERKY00000018	78054154
PgFD052	GWHERKY00000021	108168463	pg_20001136
PgFD053	GWHERKY00000005	40307718
PgFD054	GWHERKY00000018	69318834	pg_16003621
PgFD055	GWHERKY00000001	100699406
PgFD056	GWHERKY00000008	173700443	pg_3013268
PgFD057	GWHERKY00000001	106125502
PgFD058	GWHERKY00000004	113995514
PgFD059	GWHERKY00000001	3677577
PgFD060	GWHERKY00000022	111631794
PgFD061	GWHERKY00000001	111797292
PgFD062	GWHERKY00000005	79365188
PgFD063	GWHERKY00000002	135139758
PgFD064	GWHERKY00000005	14919362
PgFD065	GWHERKY00000004	109350528
PgFD066	GWHERKY00000019	135224211	pg_17011088
PgFD067	GWHERKY00000008	103946291
PgFD068	GWHERKY00000021	58003747	pg_20004225
PgFD069	GWHERKY00000008	175010639
PgFD070	GWHERKY00000024	5785154
PgFD071	GWHERKY00000008	7045295
PgFD072	GWHERKY00000004	111602708
PgFD073	GWHERKY00000016	9123596
PgFD074	GWHERKY00000006	111114683
PgFD075	GWHERKY00000005	115395761	pg_8008763
PgFD076	GWHERKY00000011	10005654
PgFD077	GWHERKY00000010	62409445
PgFD078	GWHERKY00000015	29395920
PgFD079	GWHERKY00000004	169735993
PgFD080	GWHERKY00000003	145480411
PgFD081	GWHERKY00000010	4032953
PgFD082	GWHERKY00000010	4889047
PgFD083	GWHERKY00000010	27597975
PgFD085	GWHERKY00000005	118107826
PgFD086	GWHERKY00000002	59401900
PgFD087	GWHERKY00000022	64864657
PgFD088	GWHERKY00000017	115297341	pg_15008737
PgFD089	GWHERKY00000020	51574651	pg_19007612
PgFD090	GWHERKY00000003	22187711
PgFD091	GWHERKY00000018	10233178
PgFD092	GWHERKY00000022	72089273
PgFD093	GWHERKY00000006	139086789
PgFD094	GWHERKY00000001	58732106
PgFD095	GWHERKY00000001	103885119
PgFD096	GWHERKY00000020	128446001	pg_19001752
PgFD097	GWHERKY00000024	100375991
PgFD098	GWHERKY00000016	120421142
PgFD099	GWHERKY00000022	79574091
PgFD100	GWHERKY00000004	106804773
PgFD101	GWHERKY00000022	114659759
PgFD102	GWHERKY00000012	152687827	pg_13000765
PgFD103	GWHERKY00000015	16807868
PgFD104	GWHERKY00000004	153428427	pg_11010929
PgFD105	GWHERKY00000006	101112411
PgFD106	GWHERKY00000022	127425140
PgFD107	GWHERKY00000021	117828499
PgFD108	GWHERKY00000018	6381742
PgFD109	GWHERKY00000018	93356853
PgFD110	GWHERKY00000010	62626387
PgFD111	GWHERKY00000003	44135038
PgFD112	GWHERKY00000010	86526375
PgFD113	GWHERKY00000022	70352665	pg_21005961
PgFD114	GWHERKY00000004	30005294
PgFD115	GWHERKY00000021	122452005
PgFD116	GWHERKY00000022	57771145
PgFD117	GWHERKY00000021	23755333
PgFD118	GWHERKY00000002	2111267
PgFD119	GWHERKY00000014	141598331
PgFD120	GWHERKY00000014	11651810	pg_10001345
PgFD121	GWHERKY00000003	39159550
PgFD123	GWHERKY00000007	5084911
PgFD124	GWHERKY00000008	174291969	pg_3013321
PgFD125	GWHERKY00000017	113379217
PgFD127	GWHERKY00000021	117358987
PgFD128	GWHERKY00000020	18141595
PgFD129	GWHERKY00000001	39349445
PgFD130	GWHERKY00000015	30425767
PgFD131	GWHERKY00000018	16999283	pg_16007787
PgFD132	GWHERKY00000006	33637548
PgFD133	GWHERKY00000003	143542309
PgFD134	GWHERKY00000020	138198278	pg_19000642
PgFD135	GWHERKY00000024	99107093	pg_24001005
PgFD136	GWHERKY00000013	82646773
PgFD137	GWHERKY00000012	148442345
PgFD138	GWHERKY00000023	123556633
PgFD140	GWHERKY00000011	161801849
PgFD151	GWHERKY00000023	52539485	pg_22006416
PgFD152	GWHERKY00000023	18356709
PgFD153	GWHERKY00000011	14117476
PgFD154	GWHERKY00000011	24355065	pg_6011948
PgFD155	GWHERKY00000011	25247286	pg_6011864
PgFD157	GWHERKY00000011	91849978
PgFD158	GWHERKY00000011	117534167
PgFD159	GWHERKY00000011	128857078
PgFD160	GWHERKY00000011	143681417
PgFD161	GWHERKY00000011	160279620
PgFD162	GWHERKY00000011	167669616	pg_6002850
PgFD163	GWHERKY00000023	104052547
PgFD165	GWHERKY00000002	15829510
PgFD166	GWHERKY00000002	38818127
PgFD167	GWHERKY00000002	156428103
PgFD168	GWHERKY00000014	104104571
PgFD169	GWHERKY00000006	148640715
PgFD170	GWHERKY00000006	123914816
PgFD171	GWHERKY00000013	33242363
PgFD172	GWHERKY00000022	30606505	pg_21002975
PgFD173	GWHERKY00000016	37878724
PgFD174	GWHERKY00000016	42879441	pg_14003702
PgFD176	GWHERKY00000016	65403466
PgFD177	GWHERKY00000016	85760073
PgFD178	GWHERKY00000016	119174638
PgFD179	GWHERKY00000007	4188518
PgFD180	GWHERKY00000007	48272236
PgFD181	GWHERKY00000007	161444212
PgFD182	GWHERKY00000008	166130511
PgFD183	GWHERKY00000008	84942381
PgFD184	GWHERKY00000008	76128983
PgFD185	GWHERKY00000008	5186966
PgFD186	GWHERKY00000003	38264554
PgFD187	GWHERKY00000003	49747146
PgFD188	GWHERKY00000003	154013740
PgFD189	GWHERKY00000003	157992031	pg_10000138
PgFD190	GWHERKY00000009	31204119	pg_18008499
PgFD191	GWHERKY00000009	51022495
PgFD192	GWHERKY00000004	62270009
PgFD193	GWHERKY00000004	57223107
PgFD194	GWHERKY00000004	68309212
PgFD195	GWHERKY00000004	131348349
PgFD196	GWHERKY00000012	38406485
PgFD197	GWHERKY00000012	68742883
PgFD198	GWHERKY00000012	81399426
PgFD199	GWHERKY00000012	86306921
PgFD200	GWHERKY00000024	33407730
PgFD201	GWHERKY00000024	33407666
PgFD202	GWHERKY00000015	43957316	pg_12003718
PgFD203	GWHERKY00000017	97313303
PgFD204	GWHERKY00000017	91938887	pg_11012156
PgFD205	GWHERKY00000017	74477943
PgFD206	GWHERKY00000017	72431346
PgFD207	GWHERKY00000017	29307678
PgFD208	GWHERKY00000017	20820838
PgFD209	GWHERKY00000017	12893868
PgFD211	GWHERKY00000004	17315111
PgFD213	GWHERKY00000022	7885648
PgFD214	GWHERKY00000021	71985524
PgFD215	GWHERKY00000021	77600392
PgFD216	GWHERKY00000021	93589855

## Sheet: Table S9
Table S9. Heterozygosity rate of 919 ginseng genotypes calculated with SNP chip genotyping result.
No.	Germplasm name	Germplasm type	Heterozygosity
1	Chunpoong	Cultivar	0.520833
2	Yunpoong	Cultivar	0.520833
3	Gopoong	Cultivar	0
4	Sunpoong	Cultivar	0.520833
5	Gumpoong	Cultivar	0.520833
6	Sunun	Cultivar	25
7	Sunwon	Cultivar	0.520833
8	Cheongsun	Cultivar	1.04167
9	Sunhyang	Cultivar	1.04167
10	K-1	Cultivar	0
11	Cheonryang	Cultivar	0.520833
12	Gowon	Cultivar	0.520833
13	Gumsun	Cultivar	0
14	Gumjin	Cultivar	2.60417
15	Mimaki1	Cultivar	0
16	Mimaki2	Cultivar	0.520833
17	Mimaki3	Cultivar	2.08333
18	TYP-1	Cultivar	0
19	G03001	Breeding line	9.89583
20	G03002	Breeding line	0.520833
21	G03003	Breeding line	1.5625
22	G03004	Breeding line	1.04167
23	G03005	Breeding line	0
24	G03006	Breeding line	0
25	G03007	Breeding line	16.1458
26	G03008	Breeding line	8.33333
27	G03009	Breeding line	0.520833
28	G03010	Breeding line	0
29	G03011	Breeding line	6.25
30	G03012	Breeding line	28.6458
31	G03013	Breeding line	0
32	G03015	Breeding line	0
33	G03016	Breeding line	1.04167
34	G03017	Breeding line	30.2083
35	G03018	Breeding line	0
36	G03019	Breeding line	0
37	G03020	Breeding line	0.520833
38	G03021	Breeding line	32.8125
39	G03022	Breeding line	30.7292
40	G03024	Breeding line	0
41	G03025	Breeding line	25
42	G03026	Breeding line	0.520833
43	G03027	Breeding line	1.5625
44	G03028	Breeding line	8.33333
45	G03029	Breeding line	0.520833
46	G03030	Breeding line	32.2917
47	G03031	Breeding line	31.25
48	G03034	Breeding line	2.60417
49	G03035	Breeding line	31.25
50	G03036	Breeding line	28.6458
51	G03038	Breeding line	21.3542
52	G03039	Breeding line	0
53	G03040	Breeding line	0.520833
54	G03041	Breeding line	0.520833
55	G03042	Breeding line	43.75
56	G03043	Breeding line	0.520833
57	G03044	Breeding line	0
58	G03045	Breeding line	34.8958
59	G03046	Breeding line	4.16667
60	G03047	Breeding line	0.520833
61	G03048	Breeding line	0.520833
62	G03049	Breeding line	0.520833
63	G03050	Breeding line	22.3958
64	G03051	Breeding line	29.1667
65	G03052	Breeding line	26.5625
66	G03053	Breeding line	38.0208
67	G03054	Breeding line	0
68	G03055	Breeding line	35.9375
69	G03056	Breeding line	0.520833
70	G03057	Breeding line	31.25
71	G03058	Breeding line	0
72	G03059	Breeding line	2.08333
73	G03060	Breeding line	25
74	G03061	Breeding line	4.6875
75	G03062	Breeding line	0.520833
76	G03063	Breeding line	38.5417
77	G03064	Breeding line	1.04167
78	G03065	Breeding line	0
79	G03067	Breeding line	0.520833
80	G03068	Breeding line	0.520833
81	G03069	Breeding line	0.520833
82	G03070	Breeding line	2.08333
83	G03071	Breeding line	0.520833
84	G03072	Breeding line	29.1667
85	G03075	Breeding line	0
86	G03076	Breeding line	0.520833
87	G03077	Breeding line	0
88	G03078	Breeding line	27.6042
89	G03079	Breeding line	28.125
90	G03140	Breeding line	14.5833
91	G03180	Breeding line	0.520833
92	G04051	Breeding line	2.08333
93	G04054	Breeding line	1.5625
94	G04076	Breeding line	0.520833
95	G05021	Breeding line	0.520833
96	G05032	Breeding line	4.16667
97	G05097	Breeding line	6.25
98	M05057	Breeding line	4.16667
99	G06001	Breeding line	21.875
100	G06003	Breeding line	10.9375
101	G06010	Breeding line	26.0417
102	G08024	Breeding line	15.1042
103	G08034	Breeding line	34.8958
104	G08082	Breeding line	35.4167
105	G03037	Breeding line	3.125
106	G03080	Breeding line	0
107	G03081	Breeding line	4.16667
108	G03083	Breeding line	5.20833
109	G03084	Breeding line	11.4583
110	G03086	Breeding line	16.6667
111	G03089	Breeding line	33.8542
112	G03092	Breeding line	24.4792
113	G03093	Breeding line	6.25
114	G03096	Breeding line	0.520833
115	G03105	Breeding line	9.89583
116	G03107	Breeding line	2.08333
117	G03109	Breeding line	1.5625
118	G03110	Breeding line	2.60417
119	G03111	Breeding line	4.16667
120	G03112	Breeding line	0.520833
121	G03114	Breeding line	0.520833
122	G03118	Breeding line	0.520833
123	G03119	Breeding line	1.5625
124	G05039-1	Breeding line	35.9375
125	G05039-2	Breeding line	25
126	G05040-1	Breeding line	1.04167
127	G05040-2	Breeding line	30.2083
128	G05042-1	Breeding line	1.04167
129	G05042-2	Breeding line	37.5
130	G05044-1	Breeding line	25
131	G05044-2	Breeding line	0.520833
132	G05045-1	Breeding line	0.520833
133	G05045-2	Breeding line	9.375
134	G05049-1	Breeding line	1.04167
135	G05049-2	Breeding line	0.520833
136	G05054-1	Breeding line	32.8125
137	G05054-2	Breeding line	4.16667
138	G05063-1	Breeding line	0
139	G05063-2	Breeding line	0
140	G05064-1	Breeding line	0
141	G05064-2	Breeding line	0
142	G05065-1	Breeding line	7.29167
143	G05065-2	Breeding line	3.64583
144	G05068-1	Breeding line	8.33333
145	G05068-2	Breeding line	1.5625
146	G05070-1	Breeding line	1.5625
147	G05070-2	Breeding line	1.5625
148	G05071-1	Breeding line	27.6042
149	G05071-2	Breeding line	11.9792
150	G05089-1	Breeding line	14.0625
151	G05089-2	Breeding line	31.7708
152	G05091-1	Breeding line	10.4167
153	G05091-2	Breeding line	12.5
154	G05093-1	Breeding line	29.1667
155	G05093-2	Breeding line	22.9167
156	G05094-1	Breeding line	15.1042
157	G05094-2	Breeding line	6.77083
158	G05097-1	Breeding line	3.125
159	G05097-2	Breeding line	1.5625
160	G05098-1	Breeding line	30.2083
161	G05098-2	Breeding line	10.9375
162	G05099-1	Breeding line	0.520833
163	G05099-2	Breeding line	5.72917
164	G06001-1	Breeding line	6.25
165	G06001-2	Breeding line	25.5208
166	G06002-1	Breeding line	6.77083
167	G06002-2	Breeding line	31.7708
168	G06003-1	Breeding line	0.520833
169	G06003-2	Breeding line	18.75
170	G06007-1	Breeding line	1.04167
171	G06007-2	Breeding line	0.520833
172	G06009-1	Breeding line	0.520833
173	G06009-2	Breeding line	0.520833
174	G06010-1	Breeding line	0
175	G06010-2	Breeding line	14.5833
176	G06011-1	Breeding line	2.60417
177	G06011-2	Breeding line	7.29167
178	G06012-1	Breeding line	2.08333
179	G06012-2	Breeding line	30.7292
180	G06015-1	Breeding line	0.520833
181	G06015-2	Breeding line	16.1458
182	G06016-1	Breeding line	28.125
183	G06016-2	Breeding line	1.5625
184	G06018-1	Breeding line	5.72917
185	G06018-2	Breeding line	3.64583
186	G07005-1	Breeding line	8.85417
187	G07005-2	Breeding line	0
188	G07008-1	Breeding line	21.875
189	G07008-2	Breeding line	32.8125
190	G07009-1	Breeding line	0
191	G07009-2	Breeding line	0
192	G07010-1	Breeding line	3.125
193	G07010-2	Breeding line	14.5833
194	G07011-1	Breeding line	1.04167
195	G07011-2	Breeding line	0
196	G07012-1	Breeding line	0.520833
197	G07012-2	Breeding line	20.3125
198	G07013-1	Breeding line	0
199	G07013-2	Breeding line	3.125
200	G07014-1	Breeding line	22.3958
201	G07014-2	Breeding line	0.520833
202	G07015-1	Breeding line	0.520833
203	G07015-2	Breeding line	19.2708
204	G07016-1	Breeding line	0
205	G07016-2	Breeding line	0
206	G07017-1	Breeding line	34.375
207	G07017-2	Breeding line	5.72917
208	G07018-1	Breeding line	0.520833
209	G07018-2	Breeding line	28.125
210	G07022-1	Breeding line	0.520833
211	G07022-2	Breeding line	25.5208
212	G07023-1	Breeding line	0
213	G07023-2	Breeding line	0
214	G07024-1	Breeding line	0.520833
215	G07024-2	Breeding line	0.520833
216	G07025-1	Breeding line	1.04167
217	G07025-2	Breeding line	1.04167
218	G07027-1	Breeding line	5.20833
219	G07027-2	Breeding line	6.77083
220	G07028-1	Breeding line	3.64583
221	G07028-2	Breeding line	30.2083
222	G07029-1	Breeding line	2.60417
223	G07029-2	Breeding line	16.1458
224	G07030-1	Breeding line	18.2292
225	G07030-2	Breeding line	2.60417
226	G07032-1	Breeding line	9.375
227	G07032-2	Breeding line	5.20833
228	G07034-1	Breeding line	19.2708
229	G07034-2	Breeding line	3.64583
230	G07035-1	Breeding line	2.08333
231	G07035-2	Breeding line	3.125
232	G07037-1	Breeding line	18.2292
233	G07037-2	Breeding line	2.08333
234	G07038-1	Breeding line	18.75
235	G07038-2	Breeding line	1.5625
236	G07039-1	Breeding line	2.08333
237	G07039-2	Breeding line	2.08333
238	G07040-1	Breeding line	4.6875
239	G07040-2	Breeding line	4.6875
240	G07041-1	Breeding line	6.77083
241	G07041-2	Breeding line	9.375
242	G07042-1	Breeding line	10.9375
243	G07042-2	Breeding line	14.0625
244	G07043-1	Breeding line	19.7917
245	G07043-2	Breeding line	11.9792
246	G07044-1	Breeding line	3.125
247	G07044-2	Breeding line	8.85417
248	G07045-1	Breeding line	26.5625
249	G07045-2	Breeding line	1.5625
250	G07046-1	Breeding line	1.5625
251	G07046-2	Breeding line	2.08333
252	G07047-1	Breeding line	18.2292
253	G07047-2	Breeding line	2.60417
254	G07048-1	Breeding line	14.0625
255	G07048-2	Breeding line	7.8125
256	G07049-1	Breeding line	2.08333
257	G07049-2	Breeding line	23.4375
258	G07052-1	Breeding line	2.60417
259	G07052-2	Breeding line	7.8125
260	G07053-1	Breeding line	5.20833
261	G07053-2	Breeding line	2.08333
262	G07054-1	Breeding line	6.77083
263	G07054-2	Breeding line	8.85417
264	G07055-1	Breeding line	3.125
265	G07055-2	Breeding line	8.85417
266	G07062-1	Breeding line	2.60417
267	G07062-2	Breeding line	2.60417
268	G07064-1	Breeding line	16.6667
269	G07064-2	Breeding line	3.125
270	G08003-1	Breeding line	27.0833
271	G08003-2	Breeding line	4.6875
272	G08004-1	Breeding line	31.25
273	G08004-2	Breeding line	3.125
274	G08006-1	Breeding line	2.60417
275	G08006-2	Breeding line	3.125
276	G08007-1	Breeding line	8.33333
277	G08007-2	Breeding line	12.5
278	G08008-1	Breeding line	6.25
279	G08008-2	Breeding line	9.89583
280	G08010-1	Breeding line	3.125
281	G08010-2	Breeding line	9.375
282	G08011-1	Breeding line	25.5208
283	G08011-2	Breeding line	5.72917
284	G08012-1	Breeding line	3.125
285	G08012-2	Breeding line	2.60417
286	G08013-1	Breeding line	2.60417
287	G08013-2	Breeding line	3.125
288	G08014-1	Breeding line	4.6875
289	G08014-2	Breeding line	4.6875
290	G08015-1	Breeding line	11.9792
291	G08015-2	Breeding line	4.16667
292	G08019-1	Breeding line	4.6875
293	G08019-2	Breeding line	27.0833
294	G08020-1	Breeding line	3.125
295	G08020-2	Breeding line	7.29167
296	G08021-1	Breeding line	14.5833
297	G08021-2	Breeding line	8.33333
298	G08022-1	Breeding line	13.0208
299	G08022-2	Breeding line	15.1042
300	G08023-1	Breeding line	28.125
301	G08023-2	Breeding line	9.375
302	G08025-1	Breeding line	0.520833
303	G08025-2	Breeding line	0.520833
304	G08026-1	Breeding line	4.16667
305	G08026-2	Breeding line	3.64583
306	G08028-1	Breeding line	3.64583
307	G08028-2	Breeding line	4.16667
308	G08029-1	Breeding line	42.1875
309	G08029-2	Breeding line	36.9792
310	G08030-1	Breeding line	0.520833
311	G08030-2	Breeding line	0.520833
312	G08031-1	Breeding line	42.7083
313	G08031-2	Breeding line	0.520833
314	G08032-1	Breeding line	8.33333
315	G08032-2	Breeding line	5.20833
316	G08033-1	Breeding line	10.9375
317	G08033-2	Breeding line	15.1042
318	G08036-1	Breeding line	0.520833
319	G08036-2	Breeding line	31.25
320	G08037-1	Breeding line	1.5625
321	G08037-2	Breeding line	2.08333
322	G08038-1	Breeding line	0.520833
323	G08038-2	Breeding line	0.520833
324	G08040-1	Breeding line	0.520833
325	G08040-2	Breeding line	0.520833
326	G08042-1	Breeding line	30.2083
327	G08042-2	Breeding line	35.9375
328	G08043-1	Breeding line	0
329	G08043-2	Breeding line	0
330	G08045-1	Breeding line	0
331	G08045-2	Breeding line	0
332	G08047-1	Breeding line	29.1667
333	G08047-2	Breeding line	26.5625
334	G08048-1	Breeding line	3.125
335	G08048-2	Breeding line	2.60417
336	G08049-1	Breeding line	17.1875
337	G08049-2	Breeding line	23.4375
338	G08050-1	Breeding line	32.2917
339	G08050-2	Breeding line	0
340	G08051-1	Breeding line	3.125
341	G08051-2	Breeding line	27.6042
342	G08052-1	Breeding line	3.125
343	G08052-2	Breeding line	11.4583
344	G08054-1	Breeding line	0.520833
345	G08054-2	Breeding line	1.04167
346	G08055-1	Breeding line	0.520833
347	G08055-2	Breeding line	1.04167
348	G08064-1	Breeding line	9.89583
349	G08064-2	Breeding line	20.3125
350	G08065-1	Breeding line	5.20833
351	G08065-2	Breeding line	7.8125
352	G08066-1	Breeding line	13.5417
353	G08066-2	Breeding line	10.9375
354	G08068-1	Breeding line	11.9792
355	G08068-2	Breeding line	29.1667
356	G08069-1	Breeding line	0.520833
357	G08069-2	Breeding line	0.520833
358	G08071-1	Breeding line	4.16667
359	G08071-2	Breeding line	1.5625
360	G08072-1	Breeding line	1.04167
361	G08072-2	Breeding line	38.5417
362	G08073-1	Breeding line	3.125
363	G08073-2	Breeding line	28.6458
364	G08074-1	Breeding line	0.520833
365	G08074-2	Breeding line	0.520833
366	G08075-1	Breeding line	18.2292
367	G08075-2	Breeding line	2.60417
368	G08076-1	Breeding line	34.8958
369	G08076-2	Breeding line	27.6042
370	G08077-1	Breeding line	10.4167
371	G08077-2	Breeding line	1.5625
372	G08078-1	Breeding line	0
373	G08078-2	Breeding line	50
374	G08080-1	Breeding line	31.25
375	G08080-2	Breeding line	11.9792
376	G08081-1	Breeding line	3.64583
377	G08081-2	Breeding line	2.08333
378	G08082-1	Breeding line	5.20833
379	G08082-2	Breeding line	5.20833
380	G08084-1	Breeding line	26.0417
381	G08084-2	Breeding line	24.4792
382	G08085-1	Breeding line	13.5417
383	G08085-2	Breeding line	1.5625
384	G08086-1	Breeding line	0.520833
385	G08086-2	Breeding line	28.125
386	G08087-1	Breeding line	1.04167
387	G08087-2	Breeding line	2.08333
388	G08088-1	Breeding line	10.9375
389	G08088-2	Breeding line	0.520833
390	G08089-1	Breeding line	14.5833
391	G08089-2	Breeding line	0.520833
392	G08090-1	Breeding line	27.6042
393	G08090-2	Breeding line	0.520833
394	G08091-1	Breeding line	0.520833
395	G08091-2	Breeding line	0.520833
396	G08092-1	Breeding line	0
397	G08092-2	Breeding line	2.60417
398	G09001-1	Breeding line	1.04167
399	G09001-2	Breeding line	32.8125
400	G09002-1	Breeding line	10.9375
401	G09002-2	Breeding line	11.4583
402	G09007-1	Breeding line	0.520833
403	G09007-2	Breeding line	19.7917
404	G09011-1	Breeding line	1.5625
405	G09011-2	Breeding line	4.6875
406	G09012-1	Breeding line	4.16667
407	G09012-2	Breeding line	4.6875
408	G09014-1	Breeding line	0.520833
409	G09014-2	Breeding line	0.520833
410	G09018-1	Breeding line	17.1875
411	G09018-2	Breeding line	31.25
412	G09020-1	Breeding line	23.9583
413	G09020-2	Breeding line	2.60417
414	G09021-1	Breeding line	1.04167
415	G09021-2	Breeding line	17.7083
416	G09023-1	Breeding line	0
417	G09023-2	Breeding line	0
418	G09027-1	Breeding line	20.3125
419	G09027-2	Breeding line	1.04167
420	G09032-1	Breeding line	1.5625
421	G09032-2	Breeding line	0.520833
422	G09033-1	Breeding line	0.520833
423	G09033-2	Breeding line	21.875
424	G09035-1	Breeding line	38.5417
425	G09035-2	Breeding line	2.08333
426	G09036-1	Breeding line	20.8333
427	G09036-2	Breeding line	35.9375
428	G09037-1	Breeding line	4.6875
429	G09037-2	Breeding line	3.125
430	G09038-1	Breeding line	20.8333
431	G09038-2	Breeding line	6.25
432	G09039-1	Breeding line	0.520833
433	G09039-2	Breeding line	0.520833
434	G09040-1	Breeding line	9.89583
435	G09040-2	Breeding line	6.77083
436	G09043-1	Breeding line	16.1458
437	G09043-2	Breeding line	1.5625
438	G09052-1	Breeding line	0.520833
439	G09052-2	Breeding line	0.520833
440	G09056-1	Breeding line	9.375
441	G09056-2	Breeding line	5.20833
442	G09058-1	Breeding line	28.6458
443	G09058-2	Breeding line	12.5
444	G09059-1	Breeding line	0.520833
445	G09059-2	Breeding line	0.520833
446	G09060-1	Breeding line	14.0625
447	G09060-2	Breeding line	20.8333
448	G09061-1	Breeding line	16.1458
449	G09061-2	Breeding line	14.5833
450	G09062-1	Breeding line	1.04167
451	G09062-2	Breeding line	2.08333
452	G09065-1	Breeding line	5.72917
453	G09065-2	Breeding line	1.5625
454	G09067-1	Breeding line	0.520833
455	G09067-2	Breeding line	8.33333
456	G09069-1	Breeding line	32.2917
457	G09069-2	Breeding line	42.7083
458	G09070-1	Breeding line	13.5417
459	G09070-2	Breeding line	0.520833
460	G09071-1	Breeding line	1.04167
461	G09071-2	Breeding line	11.9792
462	G09078-1	Breeding line	24.4792
463	G09078-2	Breeding line	21.3542
464	G09079-1	Breeding line	15.625
465	G09079-2	Breeding line	32.8125
466	G09080-1	Breeding line	16.6667
467	G09080-2	Breeding line	18.2292
468	G09093-1	Breeding line	0.520833
469	G09093-2	Breeding line	0.520833
470	G09099-1	Breeding line	33.8542
471	G09099-2	Breeding line	14.5833
472	G09104-1	Breeding line	29.6875
473	G09104-2	Breeding line	26.0417
474	G09120-1	Breeding line	19.2708
475	G09120-2	Breeding line	19.2708
476	G09146-1	Breeding line	4.6875
477	G09146-2	Breeding line	2.08333
478	G09148-1	Breeding line	12.5
479	G09148-2	Breeding line	15.1042
480	G09149-1	Breeding line	0.520833
481	G09149-2	Breeding line	0.520833
482	G09151-1	Breeding line	6.77083
483	G09151-2	Breeding line	22.3958
484	G09152-1	Breeding line	1.04167
485	G09152-2	Breeding line	1.5625
486	G09153-1	Breeding line	0.520833
487	G09153-2	Breeding line	0.520833
488	G09154-1	Breeding line	7.29167
489	G09154-2	Breeding line	5.72917
490	G09155-1	Breeding line	3.64583
491	G09155-2	Breeding line	2.08333
492	G09158-1	Breeding line	0.520833
493	G09158-2	Breeding line	0.520833
494	G09165-1	Breeding line	11.4583
495	G09165-2	Breeding line	32.2917
496	G09168-1	Breeding line	9.375
497	G09168-2	Breeding line	0.520833
498	G09169-1	Breeding line	40.1042
499	G09169-2	Breeding line	19.2708
500	G09171-1	Breeding line	0
501	G09171-2	Breeding line	0
502	G09173-1	Breeding line	18.2292
503	G09173-2	Breeding line	15.625
504	G09177-1	Breeding line	8.33333
505	G09177-2	Breeding line	4.16667
506	G09178-1	Breeding line	1.04167
507	G09178-2	Breeding line	1.04167
508	G03004-1	Breeding line	34.8958
509	G03004-2	Breeding line	1.04167
510	G03007-1	Breeding line	0.520833
511	G03007-2	Breeding line	8.85417
512	G03012-1	Breeding line	0.520833
513	G03012-2	Breeding line	0.520833
514	G03016-1	Breeding line	0
515	G03016-2	Breeding line	0
516	G03019-1	Breeding line	0
517	G03019-2	Breeding line	0
518	G03020-1	Breeding line	0
519	G03020-2	Breeding line	0
520	G03021-1	Breeding line	0
521	G03021-2	Breeding line	17.1875
522	G03024-1	Breeding line	3.125
523	G03024-2	Breeding line	7.29167
524	G03029-1	Breeding line	0.520833
525	G03029-2	Breeding line	0.520833
526	G03030-1	Breeding line	0
527	G03030-2	Breeding line	0
528	G03034-1	Breeding line	0
529	G03034-2	Breeding line	2.08333
530	G03035-1	Breeding line	11.4583
531	G03035-2	Breeding line	1.04167
532	G03048-1	Breeding line	0
533	G03048-2	Breeding line	0
534	G03050-1	Breeding line	0.520833
535	G03050-2	Breeding line	11.4583
536	G03051-1	Breeding line	0.520833
537	G03051-2	Breeding line	0.520833
538	G03055-1	Breeding line	0
539	G03055-2	Breeding line	0
540	G03057-1	Breeding line	0.520833
541	G03057-2	Breeding line	13.0208
542	G03058-1	Breeding line	0
543	G03058-2	Breeding line	2.60417
544	G03060-1	Breeding line	3.64583
545	G03060-2	Breeding line	18.75
546	G03068-1	Breeding line	13.5417
547	G03068-2	Breeding line	1.04167
548	G03069-1	Breeding line	0.520833
549	G03069-2	Breeding line	0.520833
550	G03078-1	Breeding line	0.520833
551	G03078-2	Breeding line	1.04167
552	G03080-1	Breeding line	0
553	G03080-2	Breeding line	0
554	G03085-1	Breeding line	15.625
555	G03085-2	Breeding line	0.520833
556	G03089-1	Breeding line	14.0625
557	G03089-2	Breeding line	7.8125
558	G03103-1	Breeding line	3.125
559	G03103-2	Breeding line	2.60417
560	G03105-1	Breeding line	11.4583
561	G03105-2	Breeding line	19.7917
562	G03108-1	Breeding line	0.520833
563	G03108-2	Breeding line	0.520833
564	G03124-1	Breeding line	0.520833
565	G03124-2	Breeding line	1.04167
566	G03160-1	Breeding line	11.9792
567	G03160-2	Breeding line	0
568	G04068-1	Breeding line	0
569	G04068-2	Breeding line	19.7917
570	G04069-1	Breeding line	0.520833
571	G04069-2	Breeding line	29.6875
572	G04070-1	Breeding line	1.04167
573	G04070-2	Breeding line	4.16667
574	G04072-1	Breeding line	0.520833
575	G04072-2	Breeding line	0.520833
576	G04073-1	Breeding line	2.08333
577	G04073-2	Breeding line	26.5625
578	G04074-1	Breeding line	15.1042
579	G04074-2	Breeding line	0.520833
580	G04075-1	Breeding line	0
581	G04075-2	Breeding line	0
582	G04076-1	Breeding line	0.520833
583	G04076-2	Breeding line	1.04167
584	G04077-1	Breeding line	6.77083
585	G04077-2	Breeding line	6.77083
586	G04080-1	Breeding line	6.25
587	G04080-2	Breeding line	0.520833
588	G04082-1	Breeding line	0.520833
589	G04082-2	Breeding line	0.520833
590	G04085-1	Breeding line	0.520833
591	G04085-2	Breeding line	0.520833
592	G04090-1	Breeding line	0.520833
593	G04090-2	Breeding line	10.4167
594	G04098-1	Breeding line	0.520833
595	G04098-2	Breeding line	5.20833
596	G04100-1	Breeding line	0
597	G04100-2	Breeding line	21.3542
598	G04102-1	Breeding line	0
599	G04102-2	Breeding line	0
600	G04123-1	Breeding line	0
601	G04123-2	Breeding line	15.625
602	G04124-1	Breeding line	0
603	G04124-2	Breeding line	1.04167
604	G04125-1	Breeding line	4.16667
605	G04125-2	Breeding line	13.5417
606	G04141-1	Breeding line	2.60417
607	G04141-2	Breeding line	4.16667
608	G04142-1	Breeding line	13.0208
609	G04142-2	Breeding line	29.1667
610	G04147-1	Breeding line	1.5625
611	G04147-2	Breeding line	0.520833
612	SY-1	Wild-simulated ginseng	1.04167
613	SY-2	Wild-simulated ginseng	0.520833
614	SY-3	Wild-simulated ginseng	21.3542
615	SY-4	Wild-simulated ginseng	1.04167
616	SY-5	Wild-simulated ginseng	8.33333
617	SY-6	Wild-simulated ginseng	18.2292
618	SY-7	Wild-simulated ginseng	23.9583
619	SY-8	Wild-simulated ginseng	27.6042
620	SY-9	Wild-simulated ginseng	1.04167
621	SY-10	Wild-simulated ginseng	5.20833
622	SY-11	Wild-simulated ginseng	25.5208
623	SY-12	Wild-simulated ginseng	1.04167
624	SY-13	Wild-simulated ginseng	1.04167
625	SY-14	Wild-simulated ginseng	8.85417
626	SY-15	Wild-simulated ginseng	9.375
627	SY-16	Wild-simulated ginseng	11.4583
628	SY-17	Wild-simulated ginseng	1.04167
629	SY-18	Wild-simulated ginseng	4.6875
630	SY-19	Wild-simulated ginseng	1.04167
631	SY-20	Wild-simulated ginseng	1.04167
632	SY-21	Wild-simulated ginseng	6.25
633	SY-22	Wild-simulated ginseng	25
634	SY-23	Wild-simulated ginseng	18.2292
635	SY-24	Wild-simulated ginseng	17.1875
636	SY-25	Wild-simulated ginseng	2.60417
637	SY-26	Wild-simulated ginseng	1.04167
638	SY-27	Wild-simulated ginseng	7.8125
639	SY-28	Wild-simulated ginseng	0
640	SY-29	Wild-simulated ginseng	13.5417
641	SY-30	Wild-simulated ginseng	11.4583
642	SY-31	Wild-simulated ginseng	0.520833
643	SY-32	Wild-simulated ginseng	4.16667
644	SY-33	Wild-simulated ginseng	1.04167
645	SY-34	Wild-simulated ginseng	1.5625
646	SY-35	Wild-simulated ginseng	1.5625
647	SY-36	Wild-simulated ginseng	22.3958
648	SY-37	Wild-simulated ginseng	0.520833
649	SY-38	Wild-simulated ginseng	16.1458
650	SY-39	Wild-simulated ginseng	0.520833
651	SY-40	Wild-simulated ginseng	0.520833
652	SY-41	Wild-simulated ginseng	30.7292
653	SY-42	Wild-simulated ginseng	7.8125
654	SY-43	Wild-simulated ginseng	1.04167
655	SY-44	Wild-simulated ginseng	11.4583
656	SY-45	Wild-simulated ginseng	9.89583
657	SY-46	Wild-simulated ginseng	1.04167
658	SY-47	Wild-simulated ginseng	12.5
659	SY-48	Wild-simulated ginseng	28.125
660	SY-49	Wild-simulated ginseng	1.04167
661	SY-50	Wild-simulated ginseng	5.72917
662	SY-51	Wild-simulated ginseng	30.7292
663	SY-52	Wild-simulated ginseng	16.1458
664	SY-53	Wild-simulated ginseng	26.5625
665	SY-54	Wild-simulated ginseng	2.60417
666	SY-55	Wild-simulated ginseng	0.520833
667	SY-56	Wild-simulated ginseng	19.7917
668	SY-57	Wild-simulated ginseng	2.08333
669	SY-58	Wild-simulated ginseng	1.04167
670	SY-59	Wild-simulated ginseng	13.5417
671	SY-60	Wild-simulated ginseng	7.29167
672	SY-61	Wild-simulated ginseng	8.33333
673	SY-62	Wild-simulated ginseng	14.5833
674	SY-63	Wild-simulated ginseng	4.16667
675	SY-64	Wild-simulated ginseng	31.25
676	SY-65	Wild-simulated ginseng	20.8333
677	SY-66	Wild-simulated ginseng	3.64583
678	SY-67	Wild-simulated ginseng	1.04167
679	SY-68	Wild-simulated ginseng	1.04167
680	SY-69	Wild-simulated ginseng	43.75
681	SY-70	Wild-simulated ginseng	54.1667
682	SY-71	Wild-simulated ginseng	15.1042
683	SY-72	Wild-simulated ginseng	4.6875
684	SY-73	Wild-simulated ginseng	1.5625
685	SY-74	Wild-simulated ginseng	7.8125
686	SY-75	Wild-simulated ginseng	0.520833
687	SY-76	Wild-simulated ginseng	2.60417
688	SY-77	Wild-simulated ginseng	6.77083
689	SY-78	Wild-simulated ginseng	3.125
690	SY-79	Wild-simulated ginseng	0.520833
691	SY-80	Wild-simulated ginseng	1.5625
692	SY-81	Wild-simulated ginseng	23.9583
693	SY-82	Wild-simulated ginseng	0
694	SY-83	Wild-simulated ginseng	20.3125
695	SY-84	Wild-simulated ginseng	0.520833
696	SY-85	Wild-simulated ginseng	30.2083
697	SY-86	Wild-simulated ginseng	1.04167
698	SY-87	Wild-simulated ginseng	7.8125
699	SY-88	Wild-simulated ginseng	0.520833
700	SY-89	Wild-simulated ginseng	2.60417
701	SY-90	Wild-simulated ginseng	20.8333
702	SY-91	Wild-simulated ginseng	6.77083
703	SY-92	Wild-simulated ginseng	0
704	SY-93	Wild-simulated ginseng	0.520833
705	SY-94	Wild-simulated ginseng	4.16667
706	SY-95	Wild-simulated ginseng	11.4583
707	SY-96	Wild-simulated ginseng	0
708	SY-97	Wild-simulated ginseng	0.520833
709	SY-98	Wild-simulated ginseng	2.60417
710	SY-99	Wild-simulated ginseng	8.33333
711	SY-100	Wild-simulated ginseng	0.520833
712	SY-101	Wild-simulated ginseng	1.5625
713	SY-102	Wild-simulated ginseng	29.6875
714	SY-103	Wild-simulated ginseng	28.125
715	SY-104	Wild-simulated ginseng	0
716	SY-105	Wild-simulated ginseng	3.125
717	SY-106	Wild-simulated ginseng	5.72917
718	SY-107	Wild-simulated ginseng	7.29167
719	SY-108	Wild-simulated ginseng	7.29167
720	SY-109	Wild-simulated ginseng	2.08333
721	SY-110	Wild-simulated ginseng	0.520833
722	SY-111	Wild-simulated ginseng	1.04167
723	SY-112	Wild-simulated ginseng	3.125
724	SY-113	Wild-simulated ginseng	18.2292
725	SY-114	Wild-simulated ginseng	1.04167
726	SY-115	Wild-simulated ginseng	0.520833
727	SY-116	Wild-simulated ginseng	11.9792
728	SY-117	Wild-simulated ginseng	20.3125
729	SY-118	Wild-simulated ginseng	4.6875
730	SY-119	Wild-simulated ginseng	23.9583
731	SY-120	Wild-simulated ginseng	11.4583
732	SY-121	Wild-simulated ginseng	18.2292
733	SY-122	Wild-simulated ginseng	5.72917
734	SY-123	Wild-simulated ginseng	1.04167
735	SY-124	Wild-simulated ginseng	34.8958
736	SY-125	Wild-simulated ginseng	0
737	SY-126	Wild-simulated ginseng	2.08333
738	SY-127	Wild-simulated ginseng	9.89583
739	SY-128	Wild-simulated ginseng	7.8125
740	SY-129	Wild-simulated ginseng	0.520833
741	SY-130	Wild-simulated ginseng	0.520833
742	SY-131	Wild-simulated ginseng	5.20833
743	SY-132	Wild-simulated ginseng	2.08333
744	SY-133	Wild-simulated ginseng	0.520833
745	SY-134	Wild-simulated ginseng	0.520833
746	SY-135	Wild-simulated ginseng	4.6875
747	SY-136	Wild-simulated ginseng	27.0833
748	SY-137	Wild-simulated ginseng	7.29167
749	SY-138	Wild-simulated ginseng	28.6458
750	SY-139	Wild-simulated ginseng	2.08333
751	SY-140	Wild-simulated ginseng	0.520833
752	SY-141	Wild-simulated ginseng	27.0833
753	SY-142	Wild-simulated ginseng	29.6875
754	SY-143	Wild-simulated ginseng	0.520833
755	SY-144	Wild-simulated ginseng	6.77083
756	SY-145	Wild-simulated ginseng	0.520833
757	SY-146	Wild-simulated ginseng	2.08333
758	SY-147	Wild-simulated ginseng	5.72917
759	SY-148	Wild-simulated ginseng	29.1667
760	SY-149	Wild-simulated ginseng	36.4583
761	SY-150	Wild-simulated ginseng	14.5833
762	SY-151	Wild-simulated ginseng	8.85417
763	SY-152	Wild-simulated ginseng	0
764	SY-153	Wild-simulated ginseng	6.77083
765	SY-154	Wild-simulated ginseng	1.5625
766	SY-155	Wild-simulated ginseng	0.520833
767	SY-156	Wild-simulated ginseng	1.04167
768	SY-157	Wild-simulated ginseng	7.29167
769	SY-158	Wild-simulated ginseng	4.16667
770	SY-159	Wild-simulated ginseng	27.0833
771	SY-160	Wild-simulated ginseng	23.4375
772	SY-161	Wild-simulated ginseng	0
773	SY-162	Wild-simulated ginseng	20.3125
774	SY-163	Wild-simulated ginseng	0.520833
775	SY-164	Wild-simulated ginseng	6.77083
776	SY-165	Wild-simulated ginseng	1.5625
777	SY-166	Wild-simulated ginseng	4.16667
778	SY-167	Wild-simulated ginseng	9.89583
779	SY-168	Wild-simulated ginseng	24.4792
780	SY-169	Wild-simulated ginseng	7.8125
781	SY-170	Wild-simulated ginseng	10.4167
782	SY-171	Wild-simulated ginseng	26.5625
783	JD 1	Wild ginseng	0.520833
784	JD 2	Wild ginseng	4.6875
785	JD 3	Wild ginseng	2.60417
786	JD 4	Wild ginseng	0.520833
787	JD 5	Wild ginseng	17.1875
788	17T1-1	Wild ginseng	10.9375
789	17T1-2	Wild ginseng	9.89583
790	17T1-3	Wild ginseng	15.625
791	17T1-4	Wild ginseng	18.75
792	17T2-1	Wild ginseng	5.20833
793	17T2-2	Wild ginseng	7.8125
794	17T2-3	Wild ginseng	10.9375
795	17T2-4	Wild ginseng	22.9167
796	18T1-1	Wild ginseng	4.16667
797	18T1-2	Wild ginseng	1.04167
798	18T1-3	Wild ginseng	27.0833
799	18T1-4	Wild ginseng	1.5625
800	18T2-1	Wild ginseng	13.0208
801	18T2-2	Wild ginseng	7.29167
802	18T2-3	Wild ginseng	14.0625
803	18T2-4	Wild ginseng	0.520833
804	18T3-1	Wild ginseng	1.04167
805	18T3-2	Wild ginseng	0.520833
806	18T3-3	Wild ginseng	0
807	18T3-4	Wild ginseng	19.7917
808	18T3-5	Wild ginseng	0.520833
809	Hamyang 1	Wild ginseng	14.0625
810	Hamyang 3	Wild ginseng	23.4375
811	Hamyang 4	Wild ginseng	29.6875
812	Hamyang 5	Wild ginseng	0.520833
813	Hamyang 6	Wild ginseng	9.375
814	Hamyang 7	Wild ginseng	1.04167
815	Hamyang 8	Wild ginseng	1.5625
816	Hamyang 9	Wild ginseng	6.77083
817	Hamyang 10	Wild ginseng	28.6458
818	Gangwon 1	Wild ginseng	0.520833
819	Gangwon 2	Wild ginseng	0.520833
820	Gangwon 3	Wild ginseng	0.520833
821	Gangwon 4	Wild ginseng	23.9583
822	Gangwon 5	Wild ginseng	29.6875
823	Gangwon 6	Wild ginseng	0.520833
824	Gangwon 7	Wild ginseng	0.520833
825	Gangwon 8	Wild ginseng	0.520833
826	Gangwon 9	Wild ginseng	0.520833
827	Gangwon 10	Wild ginseng	0.520833
828	Gangwon 11	Wild ginseng	0.520833
829	Gangwon 12	Wild ginseng	0.520833
830	Gangwon 13	Wild ginseng	1.5625
831	Gangwon 14	Wild ginseng	19.2708
832	Gangwon 15	Wild ginseng	11.4583
833	Gangwon 16	Wild ginseng	24.4792
834	Gangwon 17	Wild ginseng	27.6042
835	Gangwon 18	Wild ginseng	1.5625
836	DaeJeon	Wild ginseng	4.6875
837	CheongSong 1	Wild ginseng	0.520833
838	CheongSong 2	Wild ginseng	3.64583
839	CheongSong 3	Wild ginseng	0.520833
840	Russia0	Wild-simulated ginseng	0.520833
841	Russia1	Wild-simulated ginseng	4.16667
842	Russia2	Wild-simulated ginseng	0.520833
843	Russia3	Wild-simulated ginseng	0.520833
844	Russia4	Wild-simulated ginseng	0.520833
845	Russia5	Wild-simulated ginseng	0.520833
846	Russia6	Wild-simulated ginseng	0.520833
847	Russia7	Wild-simulated ginseng	0.520833
848	Russia8	Wild-simulated ginseng	0.520833
849	21HC4	Wild-ginseng	0.520833
850	21HC5	Wild-ginseng	0.520833
851	21HC6	Wild-ginseng	28.6458
852	21HC7	Wild-ginseng	33.3333
853	21HC1	Wild-ginseng	25
854	21HC2	Wild-ginseng	0.520833
855	21HC3	Wild-ginseng	2.08333
856	024-6	Wild-simulated ginseng	5.20833
857	024-7	Wild-simulated ginseng	11.4583
858	024-8	Wild-simulated ginseng	8.33333
859	025-1	Wild-simulated ginseng	3.125
860	025-5	Wild-simulated ginseng	10.4167
861	025-9	Wild-simulated ginseng	10.4167
862	025-15	Wild-simulated ginseng	5.72917
863	025-20	Wild-simulated ginseng	5.72917
864	025-21	Wild-simulated ginseng	17.1875
865	025-22	Wild-simulated ginseng	2.60417
866	027-1	Wild-simulated ginseng	27.6042
867	027-5	Wild-simulated ginseng	11.9792
868	027-15	Wild-simulated ginseng	8.85417
869	027-18	Wild-simulated ginseng	7.8125
870	027-20	Wild-simulated ginseng	6.25
871	029-1	Wild-simulated ginseng	11.9792
872	029-4	Wild-simulated ginseng	10.4167
873	029-7	Wild-simulated ginseng	26.5625
874	029-11	Wild-simulated ginseng	2.08333
875	029-15	Wild-simulated ginseng	2.60417
876	031-1	Cultivar	24.4792
877	031-2	Cultivar	2.60417
878	031-3	Cultivar	15.1042
879	031-4	Cultivar	4.16667
880	031-5	Cultivar	2.60417
881	031-6	Cultivar	2.08333
882	031-7	Cultivar	4.16667
883	031-8	Cultivar	6.77083
884	031-9	Cultivar	11.9792
885	031-10	Cultivar	28.125
886	031-11	Wild-simulated ginseng	9.89583
887	031-12	Wild-simulated ginseng	14.0625
888	031-13	Wild-simulated ginseng	5.72917
889	031-14	Wild-simulated ginseng	21.875
890	031-15	Wild-simulated ginseng	29.1667
891	031-16	Wild-simulated ginseng	24.4792
892	031-17	Wild-simulated ginseng	2.60417
893	031-18	Wild-simulated ginseng	17.1875
894	031-19	Wild-simulated ginseng	7.29167
895	031-20	Wild-simulated ginseng	27.6042
896	031-21	Cultivar	1.04167
897	031-22	Cultivar	1.04167
898	031-23	Cultivar	3.64583
899	031-24	Cultivar	0.520833
900	031-25	Cultivar	25
901	032-1	Wild-simulated ginseng	14.5833
902	032-2	Wild-simulated ginseng	12.5
903	032-3	Wild-simulated ginseng	21.3542
904	032-4	Wild-simulated ginseng	2.08333
905	H5	Wild-simulated ginseng	2.60417
906	H8	Wild-simulated ginseng	2.60417
907	H10	Wild-simulated ginseng	1.5625
908	H13	Wild-simulated ginseng	0.520833
909	H14	Wild-simulated ginseng	15.625
910	R7	Wild-simulated ginseng	8.85417
911	R8	Wild-simulated ginseng	17.1875
912	R9	Wild-simulated ginseng	4.16667
913	R17	Wild-simulated ginseng	5.20833
914	R18	Wild-simulated ginseng	11.4583
915	Z5	Wild-simulated ginseng	1.04167
916	Z8	Wild-simulated ginseng	9.89583
917	Z11	Wild-simulated ginseng	23.9583
918	Z12	Wild-simulated ginseng	0.520833
919	Z15	Wild-simulated ginseng	27.6042

## Sheet: Table S11
Table S11. Primary phenotypic traits of 119 ginseng genotypes.
Taxa	Quantatitive trait												Qualitative trait
	Height	Stem diameter	No. of stem	Leaf length	Leaf width	Petiole length	No. of petiole	No. of leaf	Peotiole angle	Flowerstem length	SPAD	Emergence time	Stem color	Color distribution	Brown leaf	Wrinkle	Leaf color	Leaf shape	Leaf bisect	Leaf serra	Flower shape	Flower stem	Stem number	Fruit color	Fruit shape
PG001	28	5.1	1	11.7	4.8	6.4	4.3	21.3	49.5	28.9	29.9	4.2	3	2	1	2	1	7	1	2	1	1	1	2	2
PG002	31.1	6.7	1.4	13.2	5.5	8.1	4.6	23.9	46.5	22.2	39.8	4.19	3	2	2	3	2	4	2	2	1	2	2	5	2
PG003	25.7	6.7	1.2	12.9	5.3	8.1	4.6	19.4	39.7	22.6	37.4	4.2	1	4	1	3	3	4	2	2	1	2	1	5	2
PG004	29.1	6.2	1	11.9	5.1	8	4.5	22.8	41.3	23.6	38.2	4.18	2	4	1	3	2	4	2	2	1	1	1	4	2
PG005	32.1	7.4	1.1	15.6	6.1	9.6	4.6	22.6	50.5	22.2	37.7	4.18	4	5	1	3	2	4	2	2	1	3	1	1	2
PG006	35.5	7	1	15.6	6.2	9.4	4.5	22.6	48.4	26.5	40.4	4.12	2	4	1	4	2	4	2	3	3	1	1	5	2
PG007	31.1	6.2	1.6	15.2	6.3	8.1	3.9	20.2	37.8	24.4	37	4.18	1	4	1	2	2	1	2	1	1	2	1	4	2
PG008	23.8	6.5	1.1	14.2	5.9	8.1	4.2	20.6	40.3	21.1	40	4.17	4	5	2	3	2	4	2	2	1	1	1	5	2
PG009	28.9	5.8	1	12	5.6	7.3	4.2	21.2	44.4	22	41.5	4.19	3	4	2	2	2	3	2	2	1	1	1	4	2
PG015	36.8	7.9	1.2	14.1	6.3	9.5	5.2	25.9	47.9	20.9	30.2	4.25	2	3	2	3	2	1	2	2	1	3	2	5	2
PG016	40.3	9	1.1	16.3	7	9.6	5.2	25	59.3	21.8	33.4	4.17	3	1	3	2	2	1	2	2	2	2	1	6	2
PG017	38	6.9	1.3	14.7	6.1	9.1	5.3	26.2	51.2	21.2	34.2	4.19	1	4	1	3	4	1	2	2	1	1	2	5	2
PG018	37.2	7.5	1	15.3	6.3	9.2	4.5	22.3	50.4	22	28.8	4.18	2	4	3	3	1	1	2	2	1	3	2	5	2
PG019	35.3	7.6	1.2	14.1	6.2	9.8	4.9	24.4	53.4	24.7	31.6	4.17	1	4	2	3	2	1	2	2	3	1	2	4	2
PG020	37.5	8	1.2	15.4	6.6	9.5	5.2	25.6	50.6	19.6	26.1	4.16	3	2	3	2	1	1	2	2	1	3	2	5	2
PG021	36.1	7.3	1	12.3	5.5	8.7	5.2	25.6	46.2	20.9	38.2	4.19	1	4	3	3	3	1	3	2	3	2	2	4	2
PG022	34	7.7	1.2	15.5	6.2	8.6	4.9	24.7	53.6	21.9	32.5	4.22	3	1	3	3	2	1	2	2	1	1	2	5	2
PG023	35.9	6.9	1.5	14.1	6.4	9.9	4.7	23.6	54.6	24.1	35.5	4.18	3	2	3	4	2	1	2	3	1	1	2	4	3
PG024	37.7	8	1	15.7	6	9.3	4.9	24.4	49.5	22.6	33	4.17	2	3	3	4	2	7	3	3	1	2	3	5	2
PG025	31.4	6.7	1.2	12.3	4.6	8	4.8	23.7	41.6	17.9	33.1	4.22	1	4	3	2	3	6	3	2	1	1	3	4	3
PG026	32.1	7.2	1.7	13.4	5.1	8.4	4.8	23.9	48.1	24.2	34.4	4.19	1	4	3	3	2	6	3	2	1	1	3	4	2
PG027	37.1	8.7	1.3	16.4	6.3	9.5	5.2	25	54.7	24.2	35.3	4.17	3	2	2	2	1	1	2	2	3	3	2	5	2
PG028	32.7	6.4	1.2	12.9	5.6	8.5	4.4	22.2	40.1	19	33.7	4.18	3	2	2	3	2	4	1	3	3	1	2	5	2
PG029	38.8	7.4	1	15	6	9.7	4.8	22.7	51.5	23.4	32.8	4.15	1	4	2	3	2	1	3	2	1	1	2	5	3
PG030	35.8	8.6	1.1	15.4	5.8	9.9	5.1	25.3	45.1	24.2	32.1	4.18	2	3	2	2	2	7	2	2	1	1	2	4	2
PG032	42.2	9.3	1.1	18	7.3	12.3	4.8	23.3	63.3	24.9	33.3	4.25	1	4	2	2	2	1	2	2	1	2	2	5	2
PG033	36.2	7.8	1.5	15.4	6.4	10.3	5.2	25.7	46.8	20.2	26.9	4.26	3	2	3	3	2	2	2	2	1	3	3	4	2
PG034	24.3	4.9	1	10.8	4.9	7.2	4	20	41	15	25.5	4.24	1	4	1	3	2	4	2	2	1	1	2	5	2
PG035	37.2	9.5	1	19.2	7.7	10.3	4.8	23.8	63.5	27	34.1	NaN	2	3	1	3	2	1	3	2	3	1	1	4	2
PG036	33.2	7.5	1.3	14.8	6.3	9.1	5	25	55.3	23.5	30.1	4.23	3	2	2	2	2	1	2	2	3	3	2	5	2
PG037	34.5	10.9	1	15.4	6.4	8.3	5.2	24.8	59	24.9	35.5	NaN	3	3	2	3	2	1	2	2	3	1	1	5	2
PG038	33.5	7.5	1.2	15.6	5.7	8.4	5.2	25.4	41.5	23.4	29.3	4.23	2	2	3	3	2	7	3	2	3	2	2	4	2
PG039	29.8	6.8	1.3	13.8	5.5	8	4.6	22.8	51.3	21.4	29.5	4.17	3	4	1	2	2	1	2	2	1	1	2	5	2
PG040	33.7	7.6	1.1	15.3	6.3	9.6	4.6	22.8	55.4	24.8	34	4.19	3	3	3	2	2	7	3	2	1	2	1	5	2
PG041	33.2	8.2	1	14.3	5.7	8.4	5.1	25	48.4	22.5	31.9	4.22	3	2	2	2	3	6	3	2	1	2	2	3	2
PG042	34.9	8.1	1.5	13.2	5.9	10	5	24.8	57.1	21.9	34.7	4.17	1	4	2	3	2	2	3	2	1	1	3	4	2
PG043	38.7	7.4	1	14.1	5.7	9.7	5	24.5	55	22.5	37.3	4.18	1	4	2	3	3	5	3	2	1	2	1	5	2
PG044	34.2	7.3	1.1	13.2	6.2	8.4	5.1	24.6	56.2	25	33.1	4.18	3	3	3	3	2	1	2	3	1	1	2	5	2
PG045	35.7	7.3	1.1	15.1	6	9.3	4.8	23.4	50.5	24.9	31.6	4.18	1	4	2	3	3	4	3	2	1	2	1	5	2
PG046	39.9	9.2	1	18.1	7.4	10.6	4.9	24.4	60.4	21.9	33.2	4.17	1	4	3	4	2	1	2	3	3	1	1	5	2
PG048	43.1	9.5	1.3	16.8	7.2	12.8	4.8	23.9	42.4	24	30.8	4.19	3	2	2	3	2	4	3	2	1	1	4	4	3
PG049	43.1	8.7	1.5	17.9	7.7	11.8	4.9	23.5	53.7	26.8	33.3	4.19	3	3	2	2	2	1	2	2	3	1	2	4	2
PG050	45	7.7	1.3	14.8	6.6	9.2	5.2	25.3	54	27.2	38.8	4.15	1	4	2	3	3	1	2	2	3	1	2	5	2
PG051	41	7.8	1.1	16.5	7.3	10.7	4.7	23.1	58.8	31.1	37.1	4.16	3	2	2	3	3	4	2	2	3	1	2	5	3
PG052	39	8	1.9	15.8	7	10	5.2	23.8	53.6	26	32.4	4.16	1	4	2	2	2	2	2	2	3	1	3	5	2
PG054	38.1	9.6	1.1	18.1	7	11.6	4.6	22.6	58.4	30.3	36.7	4.17	1	4	1	3	3	1	3	2	1	1	2	5	3
PG056	41.7	8.3	1	16.5	6.4	10.1	5.1	25	60.4	25	31.7	4.18	3	2	2	3	2	1	3	2	1	2	1	4	2
PG057	45	8	1	18.3	7	9.6	5.1	25.1	49.1	24.4	35.4	4.18	1	4	2	3	2	1	3	2	1	2	2	5	2
PG058	38.3	6.7	1	15.4	6.3	7.8	4.7	23.2	41	21.6	34.1	4.22	3	2	2	3	2	1	2	2	1	1	1	5	2
PG060	37.2	7.8	1	19.5	8.2	11.1	4	19.8	53.7	25.5	27.9	4.13	2	3	2	4	2	1	3	2	3	1	2	4	1
PG061	37.4	7.5	1.1	16.4	6.7	10.2	4.5	22.1	50.3	26.7	31.6	4.12	2	3	2	2	2	1	3	2	3	1	2	5	2
PG062	33.4	6.6	1	13.8	5.5	7.5	4.9	24	43.8	23.4	27.9	4.2	1	4	3	3	2	1	3	2	1	2	2	4	2
PG063	34.9	7.5	1	15.6	7.1	9.2	4.6	22.8	45.3	21.9	27.1	4.19	2	3	2	3	2	3	3	2	1	1	1	5	2
PG064	45.7	8	1	18.9	6.8	9.7	4.9	23.7	55.1	24.5	29.4	4.16	1	4	2	2	2	7	3	2	1	1	1	5	2
PG065	39.2	7.6	1.5	15	6.2	10.1	4.7	23.2	45.9	24.6	34.4	4.17	2	3	3	3	2	4	2	2	3	1	3	4	3
PG066	40.3	8.8	1.1	17.8	7.8	10.3	5.3	25.2	59.1	26.4	34.1	4.13	3	1	2	2	2	1	2	2	3	1	2	4	2
PG067	39.5	8.1	1.4	16.8	7.4	9.4	5.5	26.2	40.3	26.9	33.6	4.15	3	1	3	2	2	1	2	2	3	1	2	5	2
PG068	40.1	8.6	1.5	15.4	6.6	10.3	5.5	26.3	46.9	28.3	33.1	4.15	3	2	2	3	2	4	2	2	1	1	1	5	2
PG069	41.2	8.6	1.1	16.1	6.5	9.1	5.2	26	53.3	25.2	32.1	4.19	1	4	2	2	2	1	1	2	1	2	2	5	2
PG070	39.6	8.1	1.2	16.1	6.9	11.8	4.3	21.1	51.4	25.8	32.8	4.15	3	1	2	2	2	1	2	2	1	1	3	4	2
PG071	40	7.7	1.4	16.5	6.7	11.2	4.8	23.5	50.9	25.4	30.7	4.13	3	2	3	4	3	1	3	2	3	1	2	5	3
PG072	43.9	7.1	1.3	17.2	7.3	10.2	4.5	21.4	47.7	29.1	37.3	4.17	1	4	2	4	3	1	2	2	3	1	3	5	2
PG073	42.1	8.4	1.1	17.1	6.9	9.6	4.9	23.5	55.8	27.1	37	4.16	1	4	2	3	3	1	3	2	1	1	1	5	3
PG074	40.9	8	1.3	17.3	6.4	10.7	5.2	24.9	55.1	26.5	35.6	4.18	3	2	2	3	2	1	2	2	3	1	3	5	2
PG075	46	9.1	1	16.2	7.1	8.7	5.4	26.5	42.6	26.7	35	4.18	2	3	3	3	2	4	2	2	3	2	1	4	3
PG076	36.7	7.4	1.1	16.4	6.1	9.1	4.8	24.1	55.5	19.1	27.6	4.2	3	2	3	2	2	7	2	3	1	1	2	4	2
PG077	38.1	7.4	1.2	15.4	6.3	10.3	4.9	24.5	49.3	26.7	33.6	4.13	3	2	2	2	2	2	3	2	1	2	3	4	2
PG078	27	5.7	1	11.9	4.9	6.8	4.3	20.6	44.7	18.6	32.8	4.2	3	2	2	3	2	1	2	2	1	1	1	2	2
PG079	32.7	6.3	1.1	13.6	5.7	9.2	4	20	42.4	23.7	32.2	4.18	1	4	2	2	1	1	2	2	3	1	2	5	2
PG080	39	8.8	1	17.2	6.8	11.3	4.5	22.8	55.4	26	32.7	4.18	1	4	2	3	2	1	3	2	3	1	1	5	2
PG081	39.4	7.7	1.3	15.5	6.7	9.9	5.4	26.5	50.9	29.1	37.1	4.12	3	2	2	3	2	3	2	2	3	1	3	4	3
PG082	42.9	7.5	1.3	17.8	6.6	9.2	4.9	23.8	48.7	23.6	39.1	4.15	1	4	3	2	2	7	3	2	1	1	1	5	2
PG083	41.2	9	1	17.1	7.7	10.5	4	18.3	54	22.1	36.6	4.19	1	4	2	4	3	1	3	2	1	2	1	4	2
PG084	39.4	7.6	1.2	14.8	6	9.2	4.8	24	48.7	26	37.1	4.18	2	3	3	3	2	1	2	2	3	1	3	5	2
PG085	38.5	7.9	1.3	15.7	6.1	9.9	5.1	24.9	55.9	26	37.1	4.17	1	4	2	4	3	7	3	2	3	1	4	4	2
PG086	41.8	8.9	2.3	15.4	6.1	10.6	11.5	56.1	52.5	23.1	33.9	4.18	3	1	2	2	2	2	2	2	1	2	4	4	2
PG087	45.9	8.7	1.1	18	5.7	10.2	5.9	28.9	41.7	21.8	39.4	4.19	1	4	2	2	2	4	2	2	1	2	1	5	2
PG088	47.7	9	1.8	17.4	8.1	11.2	5.3	26.3	37.6	24.6	35	4.17	2	4	2	3	2	1	3	2	1	3	2	5	2
PG089	43.9	8.8	1.4	17.1	8.2	11.2	5.2	26	38.6	27.5	36.4	4.14	2	4	3	2	2	1	2	2	1	3	3	5	2
PG090	43.2	9.3	1.1	19	8.5	10.1	5.1	24.7	41.1	24.2	42.2	4.12	1	4	3	2	3	1	2	2	3	3	2	6	2
PG091	40.2	6.8	1	14.3	6.7	10	5	25	41.9	27.3	34.6	4.24	3	1	2	2	2	1	2	2	1	3	1	6	2
PG092	41.1	8.7	1.4	15.8	7	9.3	7	34.4	48.9	24.5	39.8	4.17	3	3	3	2	2	1	2	3	1	1	3	4	2
PG093	38.7	8.8	1.3	15.3	7.1	9.3	7	34	39.1	23.4	37.3	4.17	4	5	2	3	2	1	2	3	1	3	2	1	2
PG094	44.4	7.6	1.1	14.1	7.3	10.8	5.8	28.8	42.2	25.2	38.2	4.19	1	4	3	3	2	1	2	3	1	2	2	6	2
PG095	31.3	9.8	1	15.9	7.8	11.5	5	23	45	21	31.9	4.2	2	4	2	2	2	1	2	2	1	2	2	6	2
PG096	39.5	10.9	1	19	8	13.5	6	26	65	17.5	39.2	4.2	1	4	3	3	3	1	2	2	1	1	1	6	2
PG097	36.5	7.4	1.7	15.4	7.2	9.7	7.7	35.7	36.7	21.8	32.9	4.18	1	4	2	3	2	1	2	2	1	2	3	6	2
PG099	33	7.8	1	16.5	8.7	10.3	7	34	50	23.2	37	4.22	3	1	3	3	2	1	2	2	1	2	3	2	2
PG100	37.8	7.2	1	17.5	7	8.6	5	24.7	60	27.2	38.4	4.24	1	4	2	2	2	1	2	2	1	2	1	6	2
PG102	35.7	6.9	1.5	14.4	6	9.7	4.8	24.3	59.5	25.3	38.5	4.19	1	4	1	2	2	4	1	2	1	1	1	5	2
PG103	39.2	7.8	1.3	15.7	6.8	11	4.8	25.2	53.7	31.4	37.7	4.17	2	4	1	3	2	4	2	2	1	1	1	4	2
PG104	36.7	7.8	1.3	15.6	7.2	9.9	5.1	25.8	63.2	34	31.6	4.18	1	4	1	3	2	4	1	3	1	2	1	5	2
PG105	29.4	6.1	1.3	14.3	6.2	9.3	4.3	22.4	54.9	26.8	34.8	NaN	2	4	1	3	2	1	1	3	1	1	1	4	1
PG106	32.6	6.4	1.3	13.2	5.2	8.2	4.8	24.3	56	25.9	36.2	4.19	3	3	2	2	2	7	1	3	1	2	1	5	2
PG107	27.7	5.8	1.2	12.8	5.3	7.8	5.1	25	45.4	23.7	35.1	4.18	2	4	2	2	2	4	2	3	1	2	1	4	2
PG108	29.1	6	1	14.1	5.9	9.2	4.8	24.9	62.7	24.7	29.3	4.21	2	3	1	3	2	4	2	2	1	2	2	5	2
PG109	31.3	6.1	1.1	13.6	6	7.6	4.7	23.4	63.3	29.1	39.2	4.17	1	4	1	3	2	7	1	3	1	2	1	5	2
PG110	32.7	7.4	1	15.8	6.9	9.3	4.9	26.5	61.8	29.9	38.4	4.19	1	4	3	4	2	4	1	3	1	2	1	5	1
PG111	31.7	7.3	1.4	16.1	7.2	10.7	4.6	23.3	47.8	27.6	36.9	4.17	1	4	2	3	2	4	2	2	1	2	1	5	2
PG112	33.6	8.8	1	18.7	8.4	11.4	5	26.1	56.2	26.7	33.8	4.18	1	4	2	2	2	4	2	2	1	1	1	5	2
PG113	36	7.8	1.3	15.2	6.8	10	5.1	25.8	66.9	28	35.1	4.17	2	4	1	2	2	4	2	2	1	2	1	5	2
PG114	34.8	6.9	1.7	14.3	6.3	9.8	5.1	25.9	57.7	27.3	37.4	4.17	2	4	1	2	2	4	2	2	1	2	1	4	2
PG116	33.1	6.3	1.5	13.8	5.8	10	4.6	23.6	55.8	28.2	36	4.22	3	3	1	2	2	4	2	2	1	1	2	5	2
PG117	38.1	6.9	1.1	15.7	7	10.5	4.7	23.5	59.4	30	42.6	4.18	2	4	1	2	2	4	2	2	1	1	1	5	1
PG118	29.5	5.7	1.1	13.9	5.8	8.1	4.8	25.2	53.1	25.4	31.2	4.15	3	2	2	3	2	4	2	2	1	2	1	5	2
PG119	37.5	6.9	1.3	15.2	6.2	8.5	4.9	24.3	48.1	26.2	34.7	4.16	1	4	2	2	2	1	2	2	1	2	1	5	2

## Sheet: Table S12
Table S12. Pearson correlation coefficient between 192 genotypes and phenotypic traits across 119 germplasms.
Pearson	Height	Stem.diameter	No..of.stem	Leaf.length	Leaf.width	Petiole.length	No..of.petiole	No..of.leaf	Peotiole.angle	Flowerstem.length	SPAD	Emergence.time	Stem.color	Color.distribution	Brown.leaf	Wrinkle	Leaf.color	Leaf.shape	Leaf.bisect	Leaf.serra	Flower.shape	Flower.stem	Stem.number	Fruit.color	Fruit.shape
PgFD001	0.00591538005706987	0.0193419514972677	0.043300876476222	0.0608240271877403	0.118004161201563	0.12198811911529	0.101086883017816	0.10107105357743	0.128213581335382	0.0721680430717763	-0.140362134043618	0.0949631957014012	-0.123928810185104	0.042384764708013	-0.0914908528572154	0.00983936172713378	-0.00632914168677649	0.0343015855965388	0.0278347767221254	0.0555699995878984	-0.0244261278392402	-0.0179304061963908	0.0218810373713576	0.0871825070881838	-0.278156473307043
PgFD002	-0.159889413911446	-0.131016339839213	-0.0336795963988669	-0.11721677688684	-0.0739762590885827	-0.127329370253154	-0.0834625060536651	-0.0747697968977064	0.0718816887924993	0.0708211521219095	0.0973177845077202	-0.0177050907512201	-0.0389578966128437	0.0493569453125812	-0.0402988124538746	-0.0553781635375753	0.00842903799930064	0.00153729908401832	-0.0874468471599111	0.0890007873556496	0.0775069312006648	-0.0456595027760388	-0.125816965539294	0.0366741471469355	-0.000583376109289314
PgFD003	0.0323206163261129	0.182013041458718	0.0359488035883457	0.136885308663703	0.0572711307496434	0.0673826606571301	0.207329635397555	0.156564738324542	0.166675079221888	0.00355190990450649	0.0118720399988866	-0.0388646013193127	-0.0461077018469457	-0.024490410772282	0.0474324385836392	0.0411189531381462	-0.0195124347353345	-0.0547531971328306	0.0496061398585579	-0.021397467778252	0.14411969636655	-0.12684391731179	0.183333208371587	0.00885515618699654	-0.0790855766168545
PgFD005	0.0603508948911018	0.0367224923246482	-0.137835214881724	0.163947440985562	0.0933094172505858	0.0894824877401032	-0.242388022678712	-0.271607494507224	0.0874484764893312	0.0750051132167895	-0.0605856424958158	-0.216571421966872	-0.310732350941309	0.216674075848442	0.043361601016665	-0.0546001192117538	0.113522001668217	0.0687327221376172	0.181904341106387	-0.0785887930460301	0.239112242044406	-0.0913633307484708	0.0575005428370637	0.206103922562813	0.021798789527466
PgFD006	-0.0260603909938097	-0.00274737131045386	-0.14046341659241	0.180235569099008	0.112415894563671	0.0789054934101659	0.0469349421655059	0.0480886450975203	0.118232374927856	0.138366614928352	-0.103873631513807	0.0155912215970644	-0.191634009560186	0.132068200746255	-0.250229431891636	0.102733988660999	0.0511406737479787	-0.0402369773951288	0.070521908446425	0.0712536090585864	0.110795586390165	-0.0775382142596562	-0.0528033658674358	0.114214560473775	-0.0292775956505494
PgFD007	0.0086503430584537	0.125153092387116	-0.0122037677737269	0.0472209769349161	-0.00441716493853257	0.0874608981525321	0.0721770677459355	0.0701702778894907	0.316690691197848	-0.0781167671377493	0.0248596687272742	0.086498749745223	-0.123209274448049	0.00212478639531199	-0.00470344302326326	0.144593128342266	0.159520927956201	-0.0541012246822911	0.193201493882034	-0.107788955712148	0.0891141279663786	0.0430183229719713	-0.00122065641603316	0.0705783202786894	-0.171063913815272
PgFD008	-0.097294808491581	-0.0880410464387362	-0.0705959364612112	0.0378948074162043	0.083104946961197	0.0845825293492539	0.0143139943930217	0.0135816177477562	0.0656127251014935	0.19041016256708	0.101148212342083	-0.0493450552618479	-0.166991861159072	0.171838802703465	-0.298491368025319	0.161322034359948	0.102601114041775	0.0994374965453537	0.0726124653766073	-0.0337191487204381	-0.0225658269930876	-0.210378441809305	0.131884890816881	-0.0181187435579813	-0.06156080125857
PgFD009	0.00891891885052892	0.0927091741225929	-0.141313154529609	0.130609047790923	0.135659043490099	0.121487177325538	-0.030687403683117	-0.0634423526779472	0.137277637114795	0.00456954255606013	-0.0520137980946891	0.00399541153636935	-0.122911683028996	0.0795329790135572	0.151687473351377	-0.0438448273656141	-0.00791439981461996	-0.0884459982918827	0.0746879496733867	-0.0543062167352482	0.0351084547030329	-0.0462342338577867	0.0158575084897287	0.174651665594055	-0.042334879942288
PgFD010	-0.0704551328837384	0.139984491366511	-0.176279289535512	0.078602793522619	0.0491140637234613	0.0304467629668872	-0.0015006758670141	-0.00795225320166159	0.0426425151757553	0.0533397794540802	0.0363037642163931	-0.0123158440562518	-0.0574711152850638	0.10505944036242	-0.196243453366915	-0.00951592169869862	0.0857509034778363	0.0202786517062467	0.0767329069468444	-0.114780332652249	0.121996907031631	0.00219144466553091	-0.167565622005871	-0.0446369379508807	0.159554303918536
PgFD011	0.225817668521244	0.150083605957478	0.121578221045888	0.219459508807632	0.153366117256248	0.218059795341751	0.162018801346494	0.142355492258192	0.168700263300673	0.146190869106527	0.0180243334251126	-0.148694864616924	-0.211879525219595	0.0697803407957985	0.0587242511912098	-0.072259107251912	0.125784931864776	0.0979073617988023	0.0807692499852085	-0.0732615055034438	0.115029804820993	-0.205498428146417	0.177017570971439	0.170952026135278	0.0621190339628428
PgFD012	0.00998639530441117	-0.135784563218038	-0.163268962144154	0.065527926829644	0.00320074166626656	-0.0149930402144152	0.0641410006222725	0.0767732609132916	0.0289085173801626	0.0119438798007751	-0.109117408126622	0.0271395031863776	-0.00972666871415271	0.0539681001147207	-0.0877240926136594	0.0172642903820526	0.0218699777790204	0.0052936124598257	0.138877999034541	-0.0484280403766713	-0.0579514550276263	0.0401281977837825	-0.0125408734341538	0.0222894643991756	0.0037684961058229
PgFD014	-0.354960803773253	-0.123891046827073	-0.159630961530578	-0.306318516580204	-0.369571193828265	-0.369866338463549	-0.157393620675714	-0.146537062619921	-0.105514346792114	-0.466415508025361	-0.129322570894715	0.252942883799815	0.0468186024856663	0.0672135380091917	0.0449975419288237	0.138534797219273	-0.0322400642733066	0.13919345002535	0.125398405508735	-0.0421116617696176	-0.0580416443978607	0.149695247675174	-0.128318346906125	-0.12012341171152	-0.00592460300093102
PgFD016	0.174131307631294	0.122038969293655	-0.15890294388899	0.24369919386691	0.181602537384462	0.131244530004025	-0.0194039136206055	-0.0597282445206575	-0.0409608688014989	0.12853176444687	-0.105120893730437	-0.160648249604607	-0.0769653898929278	-0.0222939960250807	0.0403076036433279	-0.042293268243546	0.0323453690498415	-0.0129680494701091	0.108836824750234	-0.0615551401869408	0.0582312241189562	-0.142086774539076	0.108144654844536	0.132870381730309	0.0509481802112668
PgFD017	0.0294251211773024	0.0257618662412139	-0.0931769945579621	-0.00304788059035355	0.00326848760173728	0.0306397710577873	0.0876027504546965	0.0991431353835576	0.153458988305948	0.143084516979491	0.212551807351443	-0.174722692844688	0.0144216245807733	0.136023832189279	0.011508967803709	-0.0167819931094866	0.0936290978749517	-0.00262051037905257	0.00708592293293307	0.0810007126475423	0.0475025263519062	-0.0719991565167334	-0.0202639344094133	-0.0538342872093922	-0.0517105907296687
PgFD018	0.0617588955413717	0.106664419830263	0.109176510839592	0.0844205501956655	0.0523057988624873	0.0619987708037767	0.0869302482897416	0.0727025940964798	-0.0113046533181028	0.0647078549260436	0.132251113771144	-0.11554386075178	-0.215681024164489	0.206853067370564	0.0406598740049721	-0.00941093215200566	0.140708478801449	0.0073101854006054	0.12211590066574	-0.00132300648749779	0.0174662912950419	-0.212247619681406	0.152366429060594	0.180766315067443	0.0939536406087025
PgFD020	-0.214351618160466	-0.051285307571741	-0.12458763110855	-0.029044618441609	-0.0902782548044732	-0.168598981242669	-0.139845601261292	-0.142212489577786	0.0250477922860139	-0.172600250046187	-0.206578709326337	0.271656301922956	-0.0485052666557751	0.0782210384029404	0.00158248902745722	-0.0747811534533137	-0.113031088474415	0.0904952989308452	0.113908079978205	-0.281144308073192	-0.132956140544187	0.0502540735191039	-0.0744126020084446	-0.149846609717949	-0.0167728572839692
PgFD022	0.113728807607009	0.195757731377449	0.0339061414705994	0.165591672603867	0.12027017069432	0.230071027177061	0.0776822123763911	0.0672413633784735	0.320823304712418	0.167600022545164	0.300533033953716	-0.184099231727515	-0.186558175604109	0.235445679219978	-0.121464127735262	0.0842980447009762	0.184040383081616	-0.0223891538165674	0.107624103342025	0.082621615575339	0.00273692040808403	-0.0483962897481434	-0.0806614309303639	0.0759264002120137	-0.0146900158327111
PgFD024	-0.162022461502259	-0.0298402189986044	-0.112318258856258	-0.019080773345413	0.0225096681202962	-0.0304724463589942	-0.191553775732843	-0.201545271674619	0.0150453993282858	-0.143226321754354	-0.115848862725471	0.104314814156751	-0.00126674393289641	0.0904595217064241	-0.0349436706771491	0.0525933711483025	-0.0990312103370865	-0.252012780645267	-0.0745533176941778	-0.0340978881619596	-0.049152969553869	-0.0549070754470218	-0.0661942350347088	0.103630867953148	-0.0820109522487032
PgFD025	-0.152760423746636	-0.0526916965195465	0.0091629736136911	0.0261262237789719	0.0537671259235892	0.0939696857494633	0.0361179998008282	0.0602115896802155	0.0430647618066558	0.167199073384207	0.210482403678907	0.0262112350189639	-0.217542085646281	0.249277759894529	-0.172241651139671	0.0174931718359034	0.0968137809838109	0.116771213815173	-0.0644162905071873	0.101094000692102	0.00544928921148924	-0.0386522553988087	-0.0431956702216747	0.0719311500277211	-0.0506297371960812
PgFD026	0.0155140629746386	-0.0934649280440061	0.0130548083604054	-0.0361081614836089	0.0324080051627239	0.0057128456632617	-0.0631577535008514	-0.0452216379653088	0.0815730237783217	0.172721269315739	0.0979868988432639	0.0334156493695477	0.00598192486543826	-0.127154426727365	0.0513045049445445	-0.168260694743529	-0.0063690859041711	0.0139021551858027	-0.101304193178708	0.0379037035863764	0.107124175892733	0.114994522338399	-0.116915618910312	0.0597586693140107	-0.0197737551306006
PgFD027	0.199305498365605	0.0462003523519348	-0.145557792827504	0.208196753322669	0.0585305009263749	0.0571643203012568	-0.0972649664029469	-0.1135940249759	0.00577011012011964	0.0830206628222088	-0.138248202001764	-0.166868408438492	-0.217763588288632	0.0811093973138932	0.163253098836601	0.12149519993534	0.0610394022166571	0.0987134931244181	0.309169118513008	-0.0709784613855933	0.0982456366976717	-0.183771469577243	0.105579486836429	0.0139529986450807	0.0548605319255672
PgFD028	0.199305498365605	0.0462003523519348	-0.145557792827504	0.208196753322669	0.0585305009263749	0.0571643203012568	-0.0972649664029469	-0.1135940249759	0.00577011012011964	0.0830206628222088	-0.138248202001764	-0.166868408438492	-0.217763588288632	0.0811093973138932	0.163253098836601	0.12149519993534	0.0610394022166571	0.0987134931244181	0.309169118513008	-0.0709784613855933	0.0982456366976717	-0.183771469577243	0.105579486836429	0.0139529986450807	0.0548605319255672
PgFD029	-0.0821501609650817	-0.00222780858359639	0.0398319842601554	0.0497799186303491	0.109383718635971	0.0999562165186933	-0.0347480831769806	-0.0337001754182471	0.113099611550089	0.111726228893551	-0.0978707701256995	-0.00442078431210999	0.0392713535213546	-0.0679787704328266	-0.194083725862824	0.0215800100678551	0.091219844118022	-0.218830579281257	-0.128581253604218	-0.0658758940370246	0.19752464663957	-0.117853189445254	0.0248760579020954	-0.0700480979920768	-0.173617159904728
PgFD030	-0.159488331892839	-0.0486086450787398	-0.0720939459913917	-0.0291993551400475	-0.0989717920182827	-0.083022952752807	0.0186141929472394	-0.00107589431901508	0.0269640202656053	-0.0539059834965799	-0.156394629212677	-0.0388786611764369	0.00411553591511891	-0.0287093894384525	-0.166608181960163	0.106141096342151	0.0580760359848824	-0.00665697328121373	0.139516965339173	0.00773205743027983	0.0901698116184886	-0.0126661722264829	0.0320233919578229	0.0216986706148782	-0.0778068443249304
PgFD031	-0.0344440793375665	-0.0144533452045991	-0.0862222829798792	0.0301200688984885	0.0322632235222688	0.0215917709556035	-0.0654409512514338	-0.0587983529069964	-0.0528347942487997	-0.137023426136388	-0.13209801249268	0.174538937401515	-0.197210748635791	0.218311555513034	0.00406144956050475	0.127767498760031	0.087765630127879	-0.139050768403109	0.206145546599279	-0.0841814576757734	-0.100735811746941	0.0575849459895986	-0.00942051552589203	-0.0578026828071555	-0.191841887049818
PgFD032	-0.182873005759957	-0.274191982006414	0.0873215078400855	-0.191493514996559	-0.176872984637383	-0.237754897959407	-0.0554859404507989	-0.0582040436605228	-0.0571146980351066	-0.0043504267235	-0.0637464167871514	0.0138937908619986	0.0584220022603774	0.00670754749360312	-0.0849394756102588	-0.128560039944312	-0.13282599089465	0.0128112873233134	-0.0484208462748114	-0.0616132209082393	-0.142166441308388	-0.0845128234115524	-0.0750648700523444	-0.0589287845961989	-0.037895881985544
PgFD033	-0.0174327668712501	-0.0513020029858553	-0.237607185933971	-0.0388989143874307	0.00537952029428703	0.0070252437627812	-0.237276676699065	-0.227151242150987	-0.0362482000567465	0.0251915814005643	0.0245613287052145	-0.0619920131429608	-0.126022256731689	0.0524838794244927	0.0871691226497785	0.105524598668128	0.0152939186178481	0.0175727479969341	-0.0465421387465016	0.109726705316193	0.0458114167717289	-0.157540859223245	-0.00923478075366193	0.0342012332850715	-0.0496787663853199
PgFD034	0.0700386498563604	0.0711349713501594	-0.0176459186901419	0.0186479095272179	0.0317942734692591	0.106233067767775	0.0155337936358946	0.0132803865594428	-0.0202357800820312	0.0821771243939868	0.0368343724798551	-0.156985103636372	-0.207272629667775	0.153302259365898	0.123053867670987	0.207018519548987	0.160248129958	0.0745248926918276	0.0790188994913139	0.173471391545691	0.0611208695171009	-0.13480459695137	0.224568990050211	-0.000955529637696482	0.0408983820559983
PgFD035	0.0470638773893574	0.0276250983493614	-0.0262241061291344	0.0588231462006473	0.0725078377365541	-0.0449984012128581	0.0494100690906143	0.0673917307770119	0.0731769193122395	0.248011497011278	0.1362791286246	-0.110213683402608	-0.0962389006801037	0.0148005681285533	-0.112456148208988	0.20216970396256	-0.0196596588832589	0.0419156377565852	0.111284234200004	0.0253535060511542	0.0708216401655226	-0.22245503508835	-0.118323203325133	0.109085794278693	0.046728445431928
PgFD038	0.0450336945611324	0.0276396650381265	0.0668477811236683	-0.0755070783079976	-0.0894064751162606	0.0353648652498503	0.131526210152772	0.12181888314936	0.0296879089582053	-0.0606264670618234	0.0112643929496409	0.0132644971840713	-0.0388242400894202	0.119259510692178	0.0461817168364307	0.12878021140584	0.210697058262477	0.0394868550395577	0.186746319837437	0.073974987401136	-0.00104060092182502	0.0539083614490611	0.132386255557743	-0.0167250399237442	-0.0102931634983287
PgFD039	0.15085681333249	0.0696234151874754	0.0540409987844816	0.211640353199551	0.158847486963403	0.0763477342063131	0.0610911059503674	0.0602099173964131	0.0521813532439308	0.0693261364983783	-0.00376182085389294	-0.00950064516485397	-0.0657486056827556	0.00575650660566986	-0.0993272917937263	0.204689893084614	-0.0583830203865973	-0.143704342619006	-0.0486724127957196	0.00773966806642944	0.194995916952935	-0.150518207325872	0.171965177468135	-0.0322406673608654	-0.000602273161206652
PgFD040	-0.0798847805772617	0.0160534334250276	-0.00250339642265317	0.00334384267422911	0.0731966138236452	0.00421118882734782	0.0761050318469464	0.0614224460476595	0.112029013640338	0.132084061362404	-0.0357651885784291	-0.00903978424993877	0.0491669435106046	-0.101816471686534	-0.114122852127877	-0.047606476200686	0.0866111267762152	-0.0698580108358235	-0.117244500183146	-0.0763674341403899	0.1261720416311	-0.0824213558699331	-0.0255579641097162	-0.0301690512322291	-0.136011111781697
PgFD043	0.174028045648359	0.0296974594430342	0.00827240106987081	0.230095568196501	0.136838344203121	0.0598377322008769	-0.0360792402250427	-0.0610797462927967	0.0939908219986123	0.138765367946743	-0.0192394504164377	-0.152806263050572	-0.23996541225709	0.141312133906981	0.0234567706224709	0.0749849388412385	0.0120472384831224	0.0229920371915139	0.198680218430887	-0.174420836029336	0.116899308734196	-0.164079869317148	0.107117080626722	0.0879442693924149	0.0349398883603148
PgFD045	0.146873239882112	0.0878740413294138	-0.0113691259464555	0.286692844153769	0.13975165668463	0.0666195729079031	-0.0606072674662946	-0.0724837531756559	0.0880580973180557	0.194335551314625	-0.0225271301779207	-0.151579731574689	-0.0800330721419611	-0.013837108935613	-0.0529336169537634	-0.00861066881792638	0.102145329311811	0.0589297349504298	0.145570461440723	-0.18854809797673	0.15085284095428	-0.212415937732007	-0.0696601103594805	-0.0612364016932329	-0.0931646696687435
PgFD046	0.10714281761061	0.0762987355529698	0.0809964696404211	0.0744779074676921	0.0182966066357902	0.0778159882096058	-0.166777040878922	-0.174525658801121	0.0423543667424604	0.0350797910280368	-0.0625950541984131	-0.100883582383497	-0.00501126565200027	0.0875485913574316	-0.037739084476365	0.0677382988666405	0.0497858408309048	-0.183805818048881	0.0633391502457364	-0.0619401871009129	0.119157427354718	-0.0741326930779857	0.0503212966922135	0.0794071230895602	0.115344661192641
PgFD047	0.00937966553258688	-0.0418301791027538	-0.0526837440441255	0.0263202358672229	-0.0200083928338583	0.00949422080403523	0.149768926711024	0.152994910969674	0.0272780429267081	-0.0865376762449461	0.0101614881090637	0.0399809062421236	-0.141555720646427	0.0663326386932931	-0.00880574890201003	0.0528716153414802	0.213520551697595	0.161687163163219	0.171437237056648	0.0261917390778266	0.00545648698107681	-0.0292480069470336	0.0493692729108988	-0.129943481831015	-0.0584819666153553
PgFD048	-0.100944652906722	0.0799184761055913	-0.138431348743549	0.0258219915067662	0.0730262118646085	0.0230497880186423	0.113391098444334	0.094028760564421	0.0985801197288532	-0.107018528938702	0.0431249193347547	0.0550445447554069	-0.253717824338407	0.192302566645146	-0.0785875194090822	0.123489758823917	0.100782882867497	-0.0439671493951318	0.0749415753614077	0.0370130935533719	0.00892899688083335	-0.0255120488755674	0.0284613055865551	0.149465031564631	0.00879806726634683
PgFD049	-0.0723183838659366	-0.0420420447463977	-0.100082873814717	0.0101324680683498	-0.00550073845796109	-0.0021034102694077	-0.110231598061639	-0.0983608950111523	0.142174535577473	-0.148319468524182	-0.0545805934723508	0.249897025612207	-0.332673578746388	0.227598884746759	-0.0354544079597975	-0.0113850408587079	0.109971979305132	-0.0203107188302908	0.168068974092729	-0.132698519686428	-0.224637878687214	0.0657855696596446	-0.12123295315122	0.282933110845341	-0.0688861035537383
PgFD050	0.0409502094667752	0.00566335662962176	-0.0709890935469824	-0.0721104937032868	0.00519795337916953	-0.0643412997473898	-0.0650242046560033	-0.0613417718743866	0.148581654036876	0.169297596427507	0.0725155705850973	-0.021918975975692	-0.0416882929352654	-0.0129744213871849	0.0170112404111579	-0.0229081429741281	-0.00449324117075572	-0.0147799659344615	-0.054408317717776	0.082121977152221	0.146573749739959	0.0518764555716402	-0.180190812249707	-0.0310229180250523	-0.0346148682063107
PgFD051	-0.141367752340143	-0.0152616454864436	-0.137375900994243	0.0231419714075135	0.0464955445909346	-0.103454577258772	0.0220723620335461	0.00959283649845095	0.0892029379936194	0.00597020378621163	0.106541461108409	0.0655659216811032	0.00839601255960808	-0.0273440158569174	-0.154242497835355	0.116033716223323	0.146801537148575	-0.107496902442609	-0.0906402447385821	0.0634082690792915	-0.0886254314237388	-0.00467889437702877	-0.179455336522691	-0.0371218152523515	0.0421852188604141
PgFD052	-0.0346199039383132	0.0197866860394893	-0.0514880125064249	-0.0600029876636597	-0.102480098974701	0.0269388492346803	0.0602514671043874	0.0545940335531933	-0.0653931099194583	-0.233178031301884	-0.14611663590808	0.0943233554500112	-0.111528966136553	0.0923568659411581	0.0163717782796088	-0.0102678628840617	0.064062970578506	-0.0216886565863402	0.200487556580878	-0.0269448744424872	-0.0710075176875655	0.0719892689254265	0.121384037499097	-0.0258558925916356	0.019956598557188
PgFD053	-0.144320102169484	0.0239673241615393	-0.232484450660898	0.0252540445718581	0.0209244322414581	0.0195436846924017	-0.140634503689165	-0.126976922595826	0.117161847978504	-0.066240409182953	-0.0708746998327917	0.119717977144525	-0.128321792141626	0.0735047700162471	-0.0180949242254939	0.180627872667739	0.185020967390535	-0.11215195047446	0.0532704565964443	-0.0498198077052578	0.0763975379873291	-0.138591486049602	-0.00469606737962748	-0.00845218634255658	-0.153027807469093
PgFD054	-0.0568100449531815	0.0312077193581801	-0.0655130295341987	-0.00155472740806573	-0.0399694408407831	0.0858508575340129	0.00804193654600881	-0.00598922109123374	0.0594130195857662	-0.0797115925796383	-0.183978035929076	0.0997450664997662	-0.261469119302485	0.0584889498329172	-0.0877826723527888	0.167281050555357	0.0925584469543616	-0.0442944108273441	0.0900177957082126	-0.0974404364260732	0.0623286050337367	-0.139031576673214	0.12327845521487	0.0992020534180474	-0.000602273161206652
PgFD055	-0.0205524024952575	0.103111991539052	-0.0785293295523037	0.022051738920814	-0.0769947860328446	0.0160458964978802	-0.0172581240839177	-0.0155847782731267	0.0888878380531533	-0.0935606424710085	-0.00438050735306875	0.093340085905015	-0.307949730238385	0.25620943727916	0.0921182081992522	0.110736575100093	0.173655485045328	0.0796095015058836	0.297364304982852	-0.059439756827126	0.0155260582766939	-0.00549932982745545	-0.0804396440357382	0.134249405236749	0.00299651402543672
PgFD056	-0.00738274441307577	0.199271288343407	-0.00825243202572142	0.1352293024819	0.16958107416735	0.217279194325462	-0.0138738572099558	-0.0731753317882299	0.0715304003565061	-0.0422532555189028	0.0507414778701867	-0.250430508421441	-0.0665218721431075	0.0445894098273951	0.0444265137783165	0.138793932567882	0.106794816705625	-0.100817873416678	0.101716751439341	-0.0141574798125117	0.0963074270112481	-0.186922723388742	0.0951074887755606	0.0990476854707275	-0.135139930108272
PgFD057	-0.031220938444582	0.110669540444423	-0.0386097182092411	0.0546877586393911	-0.0729630708857589	0.0558932438681766	0.00731740064446832	0.00911031411044037	0.0261227566734121	-0.168599012040562	-0.0293075515936238	0.0998482877998087	-0.307918066802046	0.278946403104421	0.113543992509542	0.140030999399745	0.186491238176763	0.0801202474340788	0.341012539999294	-0.082603246614247	-0.0551786839084421	-0.0210771752638157	0.00178673556934694	0.156611622199075	0.038266958614304
PgFD058	-0.133963668358329	-0.103035584305186	-0.0235181045544561	-0.147058608125441	-0.0387143359342258	-0.108142342174849	0.011703178319098	0.0207123471377035	0.0827123066790659	-0.11055466028942	-0.0720265574002986	0.299615443533201	0.0210002050618271	-0.161067004716481	-0.0213077548422432	-0.0449956290554704	-0.0295633093061263	-0.0936427995325467	-0.0868601964766259	0.0514770515980649	0.0533744881097617	0.130301089325188	-0.0121160162419259	-0.0410697239350462	-0.0957648026730257
PgFD059	0.0278715451986393	0.15704381925482	-0.152112082013818	0.108711890874754	0.00830489098209371	0.06085509531229	-0.0207443953815128	-0.0174368210399687	0.207706518364008	-0.0162648294141999	-0.00194829272922883	0.0298346695455708	-0.220653867350524	0.119025124562209	-0.0486415207549553	0.00279461953181817	0.134184993088278	0.0916874468512637	0.315176210839015	-0.0287582928919906	0.0771066696672753	-0.0620410834155131	-0.0606673469134303	0.182248067211155	-0.0910921939295476
PgFD060	0.0143382964850156	-0.0605167753095656	-0.249872311494855	0.00159463131772736	-0.0320864287107979	0.00693355363871296	-0.209137128768625	-0.231679693446466	0.150709398012454	0.0392667639673037	0.00885385628609951	-0.0120608619981111	-0.224678999521052	0.175005782457821	-0.0610285918124174	0.0559415722160945	0.138498764816982	-0.0175899377784084	0.079260680386643	0.0901647643529674	-0.0384147718194937	-0.0955141345859688	-0.0464663975292199	0.102161542957789	-0.118575436377221
PgFD061	0.0122160337201893	0.00840977044750498	-0.0899126038106685	-0.0764566578284867	-0.039370216060355	-0.0745540131270161	-0.0664021990896748	-0.0640976977545114	0.178471881165091	0.123491747066122	0.057894672519367	0.018818802776015	-0.0936206963916411	0.0232725439416756	0.0149211194668199	0.0188682743794	0.0317216112161078	0.0121735075987851	0.0100556828295444	0.0729447782363567	0.145260763804965	0.014846170470703	-0.201364219002399	-0.0110495146474693	-0.0248209142681753
PgFD062	0.0387342755481182	-0.025135061344398	-0.218586603954607	0.0465490207442774	0.0738956266545004	0.0359343197133528	-0.104515852743808	-0.122038781776511	0.133841123510579	0.0267316656809049	0.0494550649597416	-0.0175336421268328	-0.168602671150735	0.0979231898513296	-0.0552008719733121	0.0681924397991453	0.2482598260813	-0.00229892904985299	0.118334644586938	-0.0409564543215471	-0.0149408232408619	-0.0897852816589053	-0.0529717083957009	0.0110394593122748	-0.00426506845945486
PgFD063	-0.145298242185269	-0.0113190236526292	-0.0408290522201566	-0.0696094887657059	-0.125564459771131	-0.0212484603407019	-0.0332582353479416	-0.0301534226245158	-0.00897611985071519	-0.0468215364037027	-0.127477972184759	-0.0999189824719387	-0.1437101709723	0.0387388356097359	-0.0287150216368392	0.0979704425029832	0.14716238066394	0.0100384590158165	0.24749886574681	-0.0595901496510386	0.140810818750794	-0.214847773216977	0.193950400504949	-0.155166050332194	-0.140938494097296
PgFD064	0.120651277812567	-0.00156054913227916	-0.0944344773910185	0.0949348530782128	0.0513395110416649	0.0285716859170093	0.246607653786115	0.246796639829408	-0.0869768583684242	0.0210485512245494	-0.0809316755556474	-0.0581467687469613	-0.000823537453404984	-0.0828681841272208	0.154926796755586	0.0128723127821524	-0.00703336247544444	-0.139869515982568	0.0384767021920006	-0.0101790779996173	0.0436533614093584	-0.101160016941066	0.20669026226041	-0.0474906542257762	-0.00480540228466796
PgFD065	0.0118378564469507	-0.0635763214872654	-0.153197667369666	0.0539416597098853	0.0484127150790815	-0.0856611410173332	-0.0550983597943637	-0.069211822203045	-0.0343797373406284	-0.181041849010366	-0.248370193178501	0.059222559545655	-0.0923844850127963	-0.0675718535855923	0.11807413930419	0.124232778794747	-0.00444091778229663	-0.0625172785640859	0.12348516000657	-0.0348137082665057	0.133784425612005	0.0368791649450392	0.148901542389216	-0.0855626023143511	-0.0288787682363121
PgFD066	0.0582316943257174	0.0868474647129951	-0.109338381963798	0.0495572353791646	0.174360509394156	0.0799327531978705	0.24746572744989	0.228881263718655	-0.0270342464602076	-0.0348218732491173	0.0404437865140736	0.0327371373972882	0.0497054975367048	0.0730438837004556	0.0606901268611094	0.0466153452018166	0.0783703812793347	-0.0567265091940957	0.0534669796073429	0.0933841350144868	-0.0609607908376133	0.131505719772534	0.025025866535631	-0.33474873456333	-0.0174021164746696
PgFD067	-0.0551898708392292	0.0255231578856072	-0.0775109964303467	0.0465842020005964	-0.014228355715578	0.0420443605314065	-0.0960508672294785	-0.0639348711749072	0.225792846999526	0.16189067464913	0.0267008535293834	-0.0971807629187867	-0.161881763772805	0.115842428948433	0.0302120769327483	0.209463353358519	0.0290725321519819	0.0823564871435994	0.0331928602617905	0.0938688705718505	0.119587028490012	-0.112918899013034	0.00784075949623394	-0.00666406611298179	-0.0364128485596745
PgFD068	-0.0583772093282007	0.0467716941001979	-0.00603700292425039	-0.00654100356490155	0.180401366526046	-0.0159743368138377	0.286515712072513	0.29180662726612	-0.134835888428266	-0.077989244252146	0.149118243187187	0.0784230685340545	0.242971661982219	-0.0653860090388012	0.0779867408294531	0.0783584256169957	-0.0428146223368359	-0.0873961125383214	-0.054470141543214	0.113187081917635	-0.102472513583707	0.197145467339822	0.123142823604878	-0.435015826768007	-0.0292522224914373
PgFD069	-0.0887139252340828	-0.0268047234362466	-0.0258792218813834	-0.0821715471576342	0.00707178094620051	-0.0906073126280434	-0.0249760600192875	-0.00130203843394602	0.165507423894462	0.057833963695954	0.109308371613128	0.0781645271757556	0.0272363583731825	0.00152603078895977	0.0654818732559661	0.199050226382217	-0.00747432849663043	-0.0539074898348344	-0.160703476544463	0.336646518212232	-0.114308043527089	-0.0581722829211514	-0.0891584295456228	-0.0475733262148975	-0.14570627763783
PgFD070	-0.0710406006091678	-0.130720390792284	0.00137455634435381	0.044177098308188	0.015238086927731	0.0626657570559627	0.0513983012103174	0.0594018599427505	0.0496460330406995	0.117239192168795	0.00741393449485219	-0.154167380175295	0.00825866448856149	0.0245485647741889	-0.114956935280342	-0.0769406711074748	0.0705325309382976	0.104322411518643	-0.0262635388172827	-0.00348561237822795	0.0948392974579784	-0.167218848366517	0.101724302124952	-0.0221254167778517	-0.129793760596168
PgFD071	-0.188761369678387	-0.0872701939413456	-0.0026080828483427	-0.0662281577327178	-0.0928190255029826	-0.0237486917353302	0.0263711883677786	0.05743677797186	0.058977786124318	0.02468762977199	-0.0305486306012156	0.173758739317322	0.0470281632766781	-0.0969592024305741	-0.156145143031585	0.0979293080616299	-0.0615876099404136	-0.00681174570387359	-0.0146234457263844	0.0137670857454959	0.0295846486934008	-0.111091341712843	0.15577549078594	-0.108006749968802	-0.067313673540411
PgFD072	0.0118378564469507	-0.0635763214872654	-0.153197667369666	0.0539416597098853	0.0484127150790815	-0.0856611410173332	-0.0550983597943637	-0.069211822203045	-0.0343797373406284	-0.181041849010366	-0.248370193178501	0.059222559545655	-0.0923844850127963	-0.0675718535855923	0.11807413930419	0.124232778794747	-0.00444091778229663	-0.0625172785640859	0.12348516000657	-0.0348137082665057	0.133784425612005	0.0368791649450392	0.148901542389216	-0.0855626023143511	-0.0288787682363121
PgFD073	0.0791305364446309	0.118428577606579	0.168341453622741	0.101539993705775	0.186828668415816	0.145336620535838	0.579162200700853	0.569230478595168	0.0415303326435251	-0.00833905107104638	-0.0516322110937461	0.0588486254072598	0.0589300302604253	-0.172713053088142	0.0760670590529621	-0.0620405536063634	-0.0146588647911564	-0.100770502333725	-0.0186494799313027	-0.0212151341006488	-0.0350845257869093	0.034753303987943	0.222592423926974	-0.223882323944738	-0.0100153721074372
PgFD074	0.0709574537151427	0.122896704440077	0.128086662506496	0.0679545941971633	0.151801904248993	0.0935641453427904	0.541751442571528	0.529701002223144	-0.0413571335736875	-0.0181098321671344	-0.0392640259441851	0.0284873232487038	0.0905954208449683	-0.0272603007298381	0.0496472470515286	-0.00653965314086892	0.0589308301410121	-0.0870257661634138	0.0334584124750398	0.0672969104723811	-0.0821008465180892	0.145181539526851	0.141966876447213	-0.329048565240985	-0.0234368431600993
PgFD075	-0.0250709898414809	0.117465367779467	-0.16088512627377	0.153518242347422	0.146734862427098	0.0317004542628976	0.107846087627072	0.0888948431604473	0.118423686147158	-0.058574808995961	0.0615997428570165	-0.0168833619368868	-0.219754485635863	0.129243687439874	-0.020674908626027	0.0419831328208145	0.0228267261110967	-0.0524504447351344	0.122201034186018	0.0791128200915723	0.0300947159825299	-0.0859870235469235	0.00174383146891374	0.119581564193283	-0.0434457150815141
PgFD076	-0.0935017697707644	0.0153610395851634	-0.0784442848690779	0.0878639575778031	0.0491454018472969	0.152908941573607	-0.166013689877024	-0.1776257932711	0.164678816041094	-0.0452272522559965	-0.170468147744932	-0.0331488595094311	-0.107243828779149	0.155488626644764	-0.0966723098791766	0.121530013499995	0.005166661740193	0.0486142473956446	0.275775344541238	-0.0453634007551448	0.0265037748971978	-0.147336185139738	0.11944443752653	-0.188231338761241	0.0375465429800022
PgFD077	0.139933359639624	0.139927804250062	0.0769779545268685	0.146559477233853	0.0816710798315889	0.152043424818967	0.157484494250053	0.134922451414866	0.200895546909353	0.0626022222276319	0.045351208653696	-0.070475329050904	-0.217984231458612	0.0713873765410958	0.0104375487831714	-0.0893556302395881	0.0730070068013996	0.128670095242691	0.0682681711561536	-0.0810058841932542	0.0805557800508333	-0.234242169755811	0.18748369777852	0.104166666666667	0.01211384953719
PgFD078	-0.0905073784911138	-0.00364842410626089	-0.111958201956796	-0.0497144669353739	0.00708920625054682	0.000734814143400456	0.126368676559308	0.129291243605683	0.0421170880548829	0.057829401494575	-0.0934563252207754	0.0868896256984698	0.0813966012949258	-0.0203697233741262	-0.138740220593426	-0.000871259102815797	0.144485227856345	-0.13335991713628	0.0250011404279186	-0.0845134344209558	0.0283647962681416	0.0533714023908227	0.141513600415397	0.0535119806821381	-0.00312242293354866
PgFD079	-0.159250933384301	-0.0913561395840417	0.0701126370586042	-0.0545608262950213	0.00125892476739018	-0.0513901100366102	0.171680262598737	0.197139774155179	0.0944216187672801	0.0841637026298529	0.0530786209399435	-0.0491262019974255	-0.0968973561159219	0.0897769416146915	-0.206246776525872	-0.0733383002667922	-0.00210130895963808	0.204525905684759	-0.0885194334928401	0.100619747505724	-0.121961116323285	0.0236195594432081	-0.168218235508297	-0.0426249761892213	-0.0334066292391536
PgFD080	-0.133465712262368	0.097004822376111	-0.126051430539632	-0.0601963478602144	-0.062578979051364	0.00704968042616831	-0.0307593559529063	-0.0184676777992393	0.187022424641997	0.0965938274390288	-0.109189193827709	-0.0094449909651355	-0.0239798642791069	-0.0803259255181635	-0.149911802272572	0.101942143399887	0.107159892704244	0.148395193939043	-0.00257687806743648	0.0258396197229077	0.109828198724561	-0.130306449659137	0.126644589653749	-0.0980505707945527	0.116200863642372
PgFD081	-0.00295515023862151	0.0288229087506416	-0.168459286594149	0.111861311140955	0.0830091769614541	0.0713554031541155	-0.0411826056108853	-0.0650304254359039	0.0495294057662993	-0.0252640063331277	-0.0754083722065164	0.00532988985463151	-0.236756264073782	0.187069029706964	0.0633766888756971	0.117947679579211	0.215477308247459	0.0413881523586833	0.370318899694566	-0.0815962903055902	0.0696392693787462	-0.0546209624232547	0.14229640000615	-0.0431369037330063	-0.0249551301073044
PgFD082	-0.0316180020248365	0.0628004571236786	-0.122823123566527	0.0911647494748453	0.016942785949461	0.0282828549057981	-0.152988278555385	-0.183739822608565	0.041046675461153	0.0425344872634511	-0.078055279199813	-0.0319043839313121	-0.110906045169814	0.259855321585238	-0.0828167445231666	0.0574170460471245	0.100921864036629	0.0776750337786529	0.165270378418065	0.0833508204018163	0.0427349738280913	0.00783147669900582	0.0671580176586789	-0.0259757710888523	0.0809544567990789
PgFD083	-0.0853862690928753	0.000365208428591202	0.000337224154022911	-0.052964418307221	-0.104934498904476	-0.0791078292410065	0.105021376971006	0.0886426065241056	-0.00465414765348087	0.0067649275185328	0.0131596281304229	-0.031425447616068	0.0418369829100401	0.0211708830882248	-0.0902666462489292	-0.0362749256172791	0.0881950239560298	0.0902397655191648	0.193331669792267	-0.0552417889562596	-0.045695514591204	0.0343981668318192	0.0293519700894022	0.0222619821833294	0.0362751427437833
PgFD085	-0.230020787865022	0.044277846842361	-0.165331880093639	-0.0474509147656685	0.0162400126009114	-0.0179687896979046	0.0351745937947145	0.0218611519109006	0.108698468327573	-0.114092138973451	-0.0680134966681987	0.17168054299125	-0.117191901143444	0.0898959119961281	-0.192176746635439	0.167560227780983	0.0737197211494648	-0.0942562864720702	0.0739432204202509	0.0421897271608528	-0.0477460083976214	0.00211177293275736	-0.0803950591731389	0.0804043420986533	0.00106699222009194
PgFD086	-0.0386277924307844	-0.0228543047905267	-0.0518730355460167	0.0302754848894165	0.093986298239886	0.0569705909338705	0.0776930786054756	0.0758676164391686	0.0510298102771658	-0.00998448631255574	-0.0350737851887635	0.11417466745808	0.0623752635941708	-0.174109659183493	0.1255159484708	-0.0787196434407074	-0.0076465759667631	0.0185051713700537	-0.0612877874598164	-0.0110665550748204	-0.0183013142906749	-0.0245742396265963	0.043712747048488	-0.051631192977258	-0.00522436796750598
PgFD087	-0.0111874503667073	0.106140747036552	-0.00321555956385992	0.0089888748172088	0.0909656996276501	0.0518767673934451	0.285405475102669	0.286705643766699	0.0125783157329734	-0.0305119595999363	0.00552512795410402	0.134497730886699	-0.08155125802551	0.185891217341948	-0.106183352980228	0.0508027822058797	0.071692938479088	-0.0344587745724801	0.0667776219429963	-0.010063657350963	-0.19122354268827	0.241966845198292	-0.0802439584023921	-0.230433398775867	-0.127749225613342
PgFD088	-0.0108184987014161	-0.00984699912907696	0.0969257088995948	0.0420510408062183	-0.0451612931945412	0.0821123726247426	0.0515614211599869	0.0485880342802806	0.0403403737549284	0.0587888302138986	-0.25300411666152	-0.0341793844703104	-0.0803093376893327	-0.0175366991806	-0.059560693818648	0.049426497936429	0.0411525678495775	0.117152527725617	0.0523556222917945	-0.0105881443885104	0.12798727162374	-0.0592615196032242	0.121915769448663	0.102547363656296	-0.18476660621264
PgFD089	-0.132079053407503	-0.0132789762100104	-0.2299400019132	0.0892593931858292	0.0425138696953302	0.0883019876836321	-0.138709841935726	-0.155977946020632	0.0837587162041398	-0.199638000011564	-0.154570444302144	0.062682516723148	-0.0400011130637069	0.0625716463945203	0.00421498417998225	0.0421125050907992	-0.0306162778157461	-0.0333285282177421	0.247485009966667	-0.138245952888301	-0.147330232991058	-0.079158206299292	-0.0333294492386549	0.0459906409370378	0.00679833406285782
PgFD090	0.0158262348564567	0.109484122281097	-0.0926726439334275	0.137313245278406	0.0496295418782218	0.0334301533852503	-0.0147934477795724	-0.00703248882261529	0.119164931413863	0.216155640154255	0.0339732919350363	-0.0676391004107364	-0.0740015401715411	-0.0471528842980708	-0.0272257492434612	-0.0771938217604513	-0.14288088540734	0.0400500082360707	-0.182888877375585	0.158956726540985	0.182420686748008	-0.140749897556765	-0.0484150101379441	0.0588966183841334	-0.0106644208227754
PgFD091	-0.00136037668567578	0.188270750562771	-0.218140540972516	0.13042439106135	0.138666471112057	0.153414454944577	0.0711777434075937	0.046779300872202	0.133407337536801	-0.0864514756781269	-0.0704665641968897	0.208071843083407	-0.232106581162426	0.0777940957447908	-0.0396931635413409	0.0754815435478071	0.0408112472552898	0.0133311209211536	-0.030222894720758	-0.0613759727476789	-0.0114570867220598	-0.061604740869266	0.0108454134424677	0.233179690385494	0.0110780757034543
PgFD092	0.025363321772152	0.157720632004062	0.0587833803483033	0.119690936202725	0.0274942261689599	0.0646132033483158	0.198277135882307	0.150051263555558	0.18403095001738	0.0175974506913514	0.00578107361948456	-0.062085998558052	-0.00533549903060498	-0.0486400364836516	0.0677643028055341	0.0510693191867254	0.00581712080201644	-0.0221878060754428	0.0270126588301883	0.0232921920652846	0.157751230111852	-0.127492506572445	0.166401922471982	0.0268869657359266	-0.0411637374728566
PgFD093	0.0346843191364006	-0.0440945168481297	-0.0551211928655068	0.0151712773094533	0.0130155188894995	-0.0180352171328089	-0.0610061282155919	-0.0528553525349385	0.23886810017474	0.153384033288425	0.0781014551802296	-0.0427162389043471	0.0475335346344839	-0.0408327829459986	-0.0305715477273389	-0.00464358453679414	0.0749458594616842	0.124347427388786	-0.243889195913793	0.21847167874078	0.118204231462123	-0.0807977763925891	-0.163980713995154	0.0699778219219512	0.0440256681779202
PgFD094	0.0845692384701692	0.177559297932038	0.051364178330384	0.18234461432442	0.118247417226539	0.181404566900584	-0.00791260648381497	0.01746529764498	0.0677939475648935	-0.00733469725431584	-0.0777583987387073	0.0320003648798035	-0.208001184615372	0.145744189136068	-0.0788089668210159	-0.0753165682840822	-0.0427353589207151	0.0597790618887391	0.167974288186174	-0.150881057536274	-0.0489690430560395	0.151405955571652	-0.0729044048461851	0.292480518385295	-0.18476660621264
PgFD095	-0.0237172623863076	0.110931837521458	-0.0726764187471517	0.0374893217525096	-0.0762247123644803	0.0286368585016274	-0.0071519513358001	-0.00592924817072393	0.0658334751512069	-0.120008102852817	-0.0146121478182777	0.0971644311628517	-0.318211209829436	0.274099306994847	0.0937665106782739	0.111658973537597	0.18211741441913	0.0853516577164774	0.318695873319216	-0.0803874936673371	-0.00524267329430789	-0.00651909690533806	-0.0547718812733308	0.147429155197529	0.00187870429050586
PgFD096	0.00637455133661388	-0.0726063636080522	-0.0929033217850528	0.0633829105734814	0.0141542667606769	-0.0190701930072493	-0.0492037356710148	-0.0598392273958482	0.0700945931754666	0.130737521203192	-0.00369697717210899	-0.0319250662238088	-0.223438172085622	0.210262940831537	-0.0475570982982818	0.055412225031838	0.10036780688289	-0.0355934700967844	0.119437947735168	-0.176041599352602	-0.0159220014689084	-0.0374447318158345	0.0642742403701856	0.130748019372822	-0.0172563974749451
PgFD097	-0.105822179082325	0.0293860318387073	0.0143369180494519	-0.0170487811655861	0.0792669114374362	0.0314880432315588	0.0665017181978926	0.0397155762401007	0.0149791462968006	-0.0456627231130671	0.143876094840719	0.0667645884846701	-0.115468361094473	0.194718102759448	-0.066813827708583	0.185294116137411	0.218828506847461	-0.106952245427073	0.105936880078194	-0.0902117801715648	-0.0445003817522135	0.0604891919883377	-0.0266540733926192	-0.0177043807378009	-0.0416076455760072
PgFD098	-0.102552801353203	-0.0187462500542732	-0.157519266174559	-0.00861646335000959	0.0614912363891465	-0.0688649950736494	-0.0753182252695921	-0.0633874629264924	0.163077674258119	0.148106353605246	-0.0879960817140318	0.0101570477458615	0.0280296700363756	-0.0248135743597695	0	0.123220720926713	0	0.0755643851176703	0.0456830693544319	0.0692903999506376	0.174796766890691	0.0378357311892899	0	-0.0865916490320663	0
PgFD099	0.0832767646243389	0.168289983666787	-0.014764132756905	0.0936094807017115	0.0186550720404591	0.0693477968101167	0.208765897146081	0.150800028519434	0.116827146121983	-0.0457169830242833	-0.0215260732549995	-0.0613830455843351	-0.137220396222996	0.0421617274796868	0.159079553494212	0.106181744454709	0.0430602724068175	-0.109679079804024	0.151913513720007	-0.00738266409926148	0.0870754633537172	-0.14533798769256	0.21727180980853	0.0736465814237094	0.136789662930632
PgFD100	0.0188161939168205	0.0507875563936804	-0.104439037972644	0.101533980472049	0.159750255449794	0.0856504740966261	0.1082217947976	0.084089237680034	0.0839514866841204	0.0485925489670321	-0.134096721489066	0.0889614083869337	-0.131030800180595	0.101011271527788	0.00680437444150109	-0.0293982575801616	0.0160630498347154	-0.0836626224137175	0.12874635503598	-0.141033921639089	-0.0996971394861966	0.00677019597153256	0.0222392851433913	-0.131056907329654	0.010974753063555
PgFD101	-0.179463528893196	-0.0837575319431413	-0.063820890332845	-0.0860353648738678	0.0387836045952679	0.0280929537395011	-0.135857200247473	-0.150169651892171	0.0278164394170691	0.0715820455619087	-0.0460959486227787	0.0770034291558304	-0.153892808039802	0.123054155197777	-0.175436295605619	0.0451315794630117	0.134466081597517	-0.20473409162092	-0.0159564989412708	-0.138406508048995	0.123910398979958	-0.0942982866425794	0.0791208238246628	0.0644813655070115	-0.0869667165572199
PgFD102	0.0504877266892099	-0.0273534991485044	-0.0715701890272671	0.0931730169688018	0.0230454110570716	0.0714116269855378	-0.0988833278012153	-0.093696836152281	0.0737244887466407	0.239312988981816	0.0297799958998273	0.0293775786962882	-0.0770987860891695	0.0303639749984352	-0.149501609158895	-0.0996429508179659	-0.073512220520072	0.0218362143336096	-0.02575061106709	-0.166859914917537	0.0986332933468436	-0.0271314725487843	0.0405068476440689	-0.0362470440778946	-0.078772263695629
PgFD103	0.0465907471575285	0.197595121025126	0.0082355843222072	0.0656126250809941	0.0327812293393595	0.0431537640308941	0.0907372201591937	0.0842710143706958	0.0177413451219225	0.0315207707288252	0.108931092451804	-0.0123603523941903	-0.0185080401130259	0.00901779614497648	-0.00506075345541984	0.177862990558608	0.0817195773663311	-0.129959839594399	-0.0523788586050303	0.0344030969162607	0.111690619372851	-0.056356998715408	0.172710397582537	-0.00236389115013152	0.0441311701829987
PgFD104	0.0791305364446309	0.118428577606579	0.168341453622741	0.101539993705775	0.186828668415816	0.145336620535838	0.579162200700853	0.569230478595168	0.0415303326435251	-0.00833905107104638	-0.0516322110937461	0.0588486254072598	0.0589300302604253	-0.172713053088142	0.0760670590529621	-0.0620405536063634	-0.0146588647911564	-0.100770502333725	-0.0186494799313027	-0.0212151341006488	-0.0350845257869093	0.034753303987943	0.222592423926974	-0.223882323944738	-0.0100153721074372
PgFD105	-0.0806550128255929	-0.0509602353948994	-0.106850875551953	-0.0557911610796178	-0.0710267773886285	-0.0129309460468062	-0.1008643696463	-0.106379303442715	0.210310366199563	-0.0109647524263127	-0.102653840809354	0.082745043243458	-0.311476097693607	0.155693253142487	-0.0352575731469497	-0.127444511479437	0.162027354493603	0.175385396578497	-0.0503243840028105	-0.0403913844615347	-0.0450634041969416	-0.136327584035207	0.0388656454732522	0.126125718786188	0.0582342009278911
PgFD106	-0.0289010651640722	0.188978001038149	-0.186095626279987	0.177169750623592	0.114471223309341	0.131940874442943	0.00801094191383159	-0.00291951418760647	0.17197047748569	0.00612379821464148	-0.0825193706283613	0.00216312336259099	-0.0761584665882996	0.0428085046563047	-0.225902201444834	-0.0576417429163829	0.0189444441057653	-0.0388035738408386	-0.0525417756915118	-0.0888325887693314	0.0453416309664285	-0.108391427942887	-0.0365507872621097	-0.0657856968251169	-0.143856726499967
PgFD107	-0.0869100946662546	0.0170258454831115	0.107284449571665	-0.0829008471577548	-0.104378609077715	-0.0659559358666506	0.0530317281596196	0.029037176733811	0.0472169688403728	-0.0159622725500269	-0.0210624011351335	-0.00748236816181346	-0.0204002673946372	0.0150115343051699	0.00046710940945718	-0.108979738577223	-0.012384198982635	-0.0088180037260711	0.0608855920887393	-0.0942640994756837	-0.0566311503763228	-0.178120462759987	0.11898342619843	0.0168413881447449	0.131952492619985
PgFD108	0.0433185951995143	0.11742659789147	-0.118043097275028	0.219600467690359	0.130992722359788	0.110428638684568	0.0885357985988211	0.0769935980882406	0.287452492844338	0.14504016531286	0.13098233086064	-0.223951764969506	-0.209152457448713	0.16928413107387	-0.153608390169214	-0.0691316767907318	0.0973191990958085	0.0611895331655912	0.163519405595412	-0.0303222215264498	-0.0189597881240682	-0.152836813032263	0.0129561464822652	0.00615363450368662	-0.122697449419475
PgFD109	-0.145012879889009	-0.0405094591871097	-0.0236743290339336	0.0324886528269176	0.0164385288053075	0.0324737391739308	-0.112446135642402	-0.128011201663288	0.0433189090911464	0.0896812693884488	-0.222863315563497	0.161346127955785	-0.00018373207844066	-0.0472229627666397	-0.0270864721113248	-0.092257430188865	-0.0143637633725419	-0.0545400209535938	0.167291947835284	-0.226944911165064	0.185170421133465	-0.0313319257858743	0.0312557996409888	0.076310776696657	-0.0335411121068134
PgFD110	-0.064693706632886	0.0981622366668953	-0.0340550401845681	-0.00352832289860979	-0.0662638637781963	0.0485945724356306	0.114820581860515	0.0873085219754496	0.166264438167161	-0.111141260547084	0.0102644393456048	0.0779000661110167	-0.174863032117375	0.0848979061818275	-0.0559070459964363	0.0374882704913982	0.124416362606785	0.159683561925741	0.142665897023194	-0.0777706367738688	-0.00165287941597997	-0.100145869909295	0.0835497425392865	0.0975453368690953	-0.0122765725382355
PgFD111	0.0947037997408633	0.00547119321422916	-0.0780063919562431	0.0622428972393965	0.0601392412478521	0.0191514833378178	0.0627914340151141	0.082375456690361	-0.0493583241801695	0.064922696475277	0.0529245989771734	0.0414614810558069	0.105112477123265	-0.0970720136573537	0.13698482040028	0.092768895436432	0.107135029908964	-0.060610634365636	-0.1654361524678	0.0392899596525853	0.181711889760901	0.0885207687203512	-0.00183397244824324	-0.0761949298664778	-0.106546657963231
PgFD112	0.00873200141617661	0.0219431541856642	-0.187001552054708	-0.0217076010786949	-0.145685980985647	-0.0170000888239361	-0.201955140196488	-0.208271375712926	0.241107766293781	-0.026576696566317	-0.0284195878322401	0.086475858572004	-0.266780741785072	0.181318067625105	-0.160728425153439	0.0483408044078018	0.148691048212051	-0.0466582037006896	0.124362789298401	-0.0652400728610112	0.07751915588744	-0.139398523565323	-0.179552259989982	0.130861539069574	-0.0358683287560439
PgFD113	-0.00661126095353881	0.153378138956554	0.058372999830325	0.0809334091669152	0.00459700739828013	0.0327240642684792	0.234888201268456	0.188505863791426	0.150222422542654	0.0178367008831409	-0.000734117931216942	-0.0257403517651947	-0.0184299743314863	-0.0500635026688562	0.0664468979265944	0.0854591080078328	0.0447818392873683	-0.0218930917095229	0.00329176745787172	0.0368221348972788	0.114669380702185	-0.150628893405421	0.159756678984251	0.0395168418137495	-0.0183092046188078
PgFD114	-0.0292170644708811	0.0175355112474707	-0.105246986757366	0.0658230347220869	0.123667537135806	0.0468489486377221	0.0394540991514142	0.0278679648443129	0.108324229159458	0.13231425483032	-0.107951209558187	0.0259447164405655	-0.0524387109702205	-0.023210973448874	-0.0711415163967778	-0.0384208100549207	0.155024669410245	-0.0589033416151171	-0.0854651969502582	-0.129630468403912	0.163507403505189	-0.1415683430884	0.0600045288145892	-0.134998451347403	-0.131135904952889
PgFD115	-0.00776120015588342	0.0581268910372428	-0.0606986570114999	0.104689490310184	0.0726985970943259	-0.0158888323484758	-0.0350035036594589	-0.0448025735621899	0.0489157029635423	0.0565712064234438	-0.0287558061940493	-0.110083219068362	-0.164083058032099	0.0268993214344741	0.074686634053812	0.149293335549562	0.129636240026661	-0.0223261466563698	0.224310227426148	-0.0141392417938114	0.170912193262303	-0.232585287895263	0.097764454002879	0.0784092734474793	-0.057213779779051
PgFD116	-0.0544186804105268	0.0184267339059258	-0.0736878310599417	-0.00479287556272244	0.0238609928948496	0.0409057361429112	0.0257571124937759	0.0270093902967611	0.132912997095475	-0.00259628187710313	-0.0457955283966057	0.172707610613947	-0.264946997505893	0.135850220949912	-0.136909995774543	0.0192478335698583	0.0909229529675029	0.044047659440816	0.0731002426710546	-0.168689549721038	-0.180141974076068	0.115897063606859	-0.153602943437202	0.0732391402448906	-0.130590236157379
PgFD117	0.0512293479275236	0.000314921683493594	-0.00510337600188358	0.0780923788982102	0.0369814904779357	0.0243995591251288	-0.0399829947055531	-0.0466833564716782	-0.0139441120240312	0.0320093848761074	-0.0761062731934366	-0.0687496615567811	-0.104063497385636	0.0154233676476742	0.153955176906508	0.102810368966514	0.111364029676083	-0.181527049545724	0.1573248387626	-0.0523809946130638	0.120883564348021	-0.0489419213893008	0.149790048782396	0.0897045852723017	-0.0247283448654445
PgFD118	0.0583915785893874	0.0312002438266742	-0.205198769566063	0.145459050392491	0.199470206806276	0.0927247770554269	-0.0309306481293792	-0.0525148895452879	0.147504260035295	0.17636718265947	0.00195936875218575	-0.0334712490410559	-0.126190238530132	0.0436718395053815	-0.0538325738959294	0.232583301698266	0.0922953665407203	-0.124480314091271	0.0390358058118231	0.126369473532189	-0.0260083772355679	-0.00241271045534505	-0.0756754141863289	-0.0191421700435161	-0.104593941158578
PgFD119	-0.0256167656766485	-0.0580973784578704	0.193744440491873	-0.00666070751768531	-0.0102569255600506	0.0900043609263225	-0.0340747126858487	-0.0222843471758853	0.0842857214656532	0.0221743208352231	0.097833053942988	-0.0675150880118008	-0.0909172222959024	0.0651913215087513	-0.0908232141745364	-0.0436704487438904	0.0506487313474981	0.0174656392256751	0.0443477814139399	-0.0485803386593205	-0.0819258747361386	-0.0440174780284696	-0.031630499834575	0.0845053937698581	-0.0534649133839835
PgFD120	-0.0710118534697576	0.159424376552915	-0.0722293348491885	0.0881394650363684	0.0923987189840345	0.121079611926704	0.0115356791820176	-0.00826901466884858	-0.0281722200461579	-0.16750955878561	-0.131734406791554	0.0883430164260861	-0.0815806207745888	0.0624785423638809	-0.0932600451430022	0.086398903102973	0.074300977740916	-0.19026491582081	0.0602254686631609	-0.100583305414149	0.0212507691581894	-0.0879319595473739	-0.0184992012765723	-0.09261231786627	-0.0738929262298425
PgFD121	0.02914258245173	0.066835957750198	-0.0741949186052264	0.0413471491707881	0.0845439404388436	0.0660452423578205	0.00973779003770725	0.000814039904406826	-0.0562108407441503	0.00850440013050453	-0.0463109084587166	-0.00302135236289669	0.0384232334096735	0.0457108361921413	0.100230689524268	0.111422438375847	0.0746642859804228	0.0149015715766371	-0.00175782779088638	0.0509912387581454	0.117003723888018	-0.0256597433155203	0.070038514170548	-0.0652504749578386	-0.0974353393117701
PgFD123	-0.0345364708438294	-0.0507846604685579	-0.114800052314146	-0.0701921075804598	-0.0604113371759105	-0.0806441676713877	-0.113632458378028	-0.109066846325118	-0.0696625911012098	-0.0635915516678201	-0.144170799053991	-0.00833419444786604	0.102130148017085	-0.189605129418717	-0.018954297589438	0.0927426052871919	-0.0666360887144906	0.0350910456282615	0.0275523879569185	-0.0739103809190126	0.127640829903148	-0.068835678069402	0.0439644151832056	-0.0428735671244826	0.0342398828583994
PgFD124	-0.0516392434303945	0.0681279766555004	-0.187675276251548	0.0596447575694237	0.110038267450653	0.0689124600862883	-0.00739698471988329	-0.0785976290892208	-0.0637239240997421	-0.143281983420568	0.13739878772265	0.0175965414090928	-0.0878293095640115	0.0210888618508505	0.0167578068690371	0.176773715900769	0.154762447297395	-0.129163935064949	0.0849720305336806	-0.0557168752801622	0.0339300046047461	0.0453652719318308	-0.0315729974443571	0.0745021245259462	-0.0659919342106566
PgFD125	0.0651375033702606	0.0227235367971209	0.198475817594488	0.0323249433269342	0.0565774025989238	0.0126300936612964	0.40889243100396	0.408418498707339	-0.0919836263150626	0.0603513862842984	0.0953916658709204	-0.120482051719917	0.00991181785461186	-0.0340857364229912	-0.0920600226652152	0.0424559010339828	0.111198576417158	-0.0596083534606581	-0.045977883408339	-0.0273295855266751	-0.0423962946808812	0.0993165030584204	0.132612838370736	-0.0317981426867796	0.0915210107514213
PgFD127	-0.0193767829163282	0.0664018982558189	0.0817543840201719	-0.0345649290331592	-0.0411109639396042	-0.0211790952050363	0.0211695133037686	-0.0158658384020513	0.0855875694166577	-0.0275355889629163	-0.0234978498822959	-0.0148749060927678	-0.0491964676827036	0.00895104338419705	0.017521450506321	-0.0361075366705281	0.0946152961123972	-0.075819779828327	0.170055630081883	-0.11825481565106	-0.0788625791724063	-0.146693222191653	0.0830319525447879	0.0566979209253588	0.208446196611186
PgFD128	-0.161937283110611	-0.16862536450016	-0.130487777015189	-0.160997349469208	-0.120383991476641	-0.147579546181994	-0.109308048005715	-0.108314500402365	-0.037367047390912	0.0355596248010054	-0.00700923308340053	-0.0194060350550938	0.155081152314519	-0.0668835561594534	-0.0822688386339483	-0.107797985779201	-0.129311129110902	0.10898636412094	-0.0324042300650563	-0.0368621585583501	0.0485619859214886	-0.152976041368049	-0.03526372102748	-0.171981001243545	-0.0174021164746696
PgFD129	0.0655926032717134	-0.0135815470703315	0.0617579458046781	0.0575981737450154	0.105648605132604	0.029525115832643	-0.0533098982360081	-0.0332280091540633	0.213610175591452	0.238015971681126	-0.032689257817773	0.00683366932925973	0.0233589177742988	-0.124383395103124	0.0802975118884817	-0.11504112112494	-0.106266652419396	-0.0938276520484362	-0.100185855629234	0.0586124571529256	0.203352926860556	-0.0834502969484226	-0.00783786368995091	-0.0524488348935431	-0.111998154774767
PgFD130	0.0399778018632909	0.0346318296776302	-0.0204275973547721	0.107259441888179	0.12771630045116	0.00797232470985843	0.0837460876142239	0.106031817697581	0.198125796465398	0.154053523049645	0.141951378135766	0.0576590726113566	-0.218754190354789	0.0943445283798068	0.0152192370004875	0.108495121490551	-0.121200369511664	-0.0493048080985026	0.0368994038016888	0.021933271767327	0.0340250111826916	-0.0505218557632506	0.00490128997143929	0.0422174412602909	-0.195101284945083
PgFD131	-0.117983964082408	0.0327714299724308	-0.0158377910934671	0.00284614576548676	0.0214454654543825	0.133296867981039	0.0390534491942951	0.036649323483762	0.0453203769246798	-0.070588534448147	-0.110242909003544	0.206314939087771	-0.169206935335803	0.0611680872644202	-0.000532613291317982	0.0632816916152191	-0.0371398097052932	-0.0553883534126312	0.0153564001937563	-0.0339675338325924	0.026726762181913	-0.0707467186147054	0.0905207122047679	0.195063035135949	-0.0854141360087354
PgFD132	0.0125696737246748	0.00536865061370727	-0.0443056465020371	0.016630788037276	0.00773197261196466	0.027939390762198	0.0886258739698444	0.077888737457253	-0.0063527955124306	-0.0151388129635038	0.0248715739741014	0.0318728394779161	-0.191902299088912	0.192312705504534	-0.00884836850412488	0.0187470709989667	0.169083954357475	0.017695641537701	0.0817684995717965	0.0601513750629735	0.0709172369634943	-0.0805897569009864	0.0585572849889759	-0.0588966183841334	0.110408121459322
PgFD133	-0.177926755187762	0.0318151134231477	0.125422879608234	-0.0461353936543695	0.0721908067047601	0.0858691995319251	0.17285916164132	0.160845985762114	-0.0728094461633753	-0.10266437364754	-0.00765885958069378	-0.0315071313128025	0.0825833088167703	-0.0477863976261386	-0.156876154565937	0.10887455693042	-0.0173588608424791	-0.136903048278025	-0.0568511929361363	-0.00754510742797624	0.0515725643829084	0.0248375584296928	0.202567776352612	-0.187503580444657	0.0503760243863329
PgFD134	-0.0845415323381781	0.0569743741236305	-0.1193443146049	0.0967837059243621	0.0150811773954774	0.00275021961206335	-0.0154159910229456	-0.0369508253125006	0.115369930230963	0.022627952043213	-0.116636983103245	0.00223187832535542	-0.0624781613796368	0.0181028014846058	-0.00920488398378102	0.0544070826518011	0.0767047592474723	0.11542196952849	0.232836575804914	-0.00675566013482884	0.134869209561434	-0.137252512361071	-0.0700906505792156	-0.0747209195056689	-0.0648062685461075
PgFD135	0.0790150981868841	0.0760660133554401	-0.0101550652516982	0.167522796110764	0.148841717240898	0.0154290781512578	0.0617401699358865	0.066592175297265	0.0193471316607172	0.0222466190219239	0.0182547361565498	-0.0842403911306003	-0.00537160287302672	-0.00935714547734308	0.0594749157265878	0.146762312897737	0.0385903035245515	-0.0952953124828109	0.0513985517235461	0.0925232836725974	0.132011066005813	-0.0647897223244324	0.0906129826420533	-0.00713738239403679	0.00693316915783149
PgFD136	0.00103199013008256	0.0403169379179158	-0.0438370731113999	0.0363982263611827	0.0582337953664305	0.0115413831929923	0.200719284840912	0.193600808097293	0.0376666666754881	0.0868664393222782	0.0843493523680009	0.00974497707268791	-0.0545397648017988	0.0312412475043355	-0.0619791247858955	-0.0112828830463947	0.0882688167781944	0.0393239035677973	-0.0531245589669819	-0.0352129485621981	0.0350787604780975	-0.181019252475472	0.042584774408141	-0.0354157052909367	0.0446075880177455
PgFD137	-0.00467960353172293	0.145935943397807	-0.146154166745335	0.0688842503344247	0.0761547442610322	0.119644225620454	0.0301314590531804	0.00448553515179379	0.234579859113908	0.0286340266840825	0.0410012452903955	0.0136272853215123	-0.133159356409845	0.0983817103067595	-0.0338062240894134	0.12878021140584	0.117736025272581	0.0447850912853718	0.186746319837437	-0.0426249927404315	0.0724951975538095	-0.0575122630501126	0.0109473249788133	0.0439891461008068	0.0191953589563427
PgFD138	-0.123591427432081	0.141023189988442	-0.0514437462091467	0.037889797487245	0.0226049983383306	0.09425844660871	0.061438132585512	0.0576742556012403	0.145625768199238	-0.0467409068281677	-0.0480804590663204	0.122467378211681	-0.137959507107515	0.0830832269492269	-0.123224732006131	-0.000478769505852839	0.067451801740527	0.0115239018222173	0.109694912612697	-0.185563509984188	-0.0123098892748445	-0.140136633761865	-0.0213102651714055	-0.01160747725193	0.126030819053456
PgFD140	-0.0658960684519107	0.107188385467021	-0.125739353149319	0.0561489197296223	-0.0354892885418689	0.00479201928789031	-0.0527936663093738	-0.0765249156870354	0.187817787676504	0.178465883206834	0.0664578844816568	-0.126209033579577	-0.195384517805196	0.132447106693692	-0.158343673946982	0.128692229440227	0.193948057236838	0.12801966878111	0.0680706017492547	0.0212151341006488	0.224184173248556	-0.198479980553363	-0.0491012699838914	-0.0415360627318527	0.0100153721074372
PgFD141	-0.0411629909888154	0.0221415924130376	0.0782361313443433	-0.114308114443891	-0.0476989881135604	0.0219429056905606	0.0922628720367853	0.142073106507976	-0.0402919991230929	0.0931691498656831	0.0130423595518431	-0.0122729473571821	-0.0310125247509738	-0.054707963279524	-0.036238455085049	0.0862450960260547	0.00312300114963987	-0.102930714225493	-0.0892830901340903	0.0318967544605057	0.0727008010212423	-0.05225126547566	0.104647761813635	-0.0834519239639485	0.0390602714953045
PgFD142	-0.173771052662075	-0.089206453405403	0.165399778494646	-0.099957515627543	-0.0504678342578878	-0.0717485679375689	-0.0452140532897506	-0.0649404636379521	0.0281983912460478	-0.0173449080105336	0.105809354940773	-0.0680602095773366	0.185398702080299	0.209070350692862	-0.0897857361541868	-0.0345407076146225	-0.0580703288519355	0.0325875177835806	-0.0738789427392547	0.0347376278439431	-0.0391044006278126	0.00795446325037322	-0.0529072971538167	-0.144704436238023	-0.0396753746036496
PgFD144	0.166581449536404	0.191076203116282	0.0267092127167953	0.153407202797774	0.166772668083072	0.235863646868794	0.108528602790467	0.0974125105419425	-0.00476292852499903	0.061230925511441	0.124221383862373	-0.140441010235725	-0.257005205847524	0.20690029212853	-0.0327229575855376	0.0121878737354522	0.150809540145504	-0.03587588234647	0.0813339719581389	-0.0164485837640173	0.153010370639207	0.145952298665869	0.0885112373116249	0.0685188709827532	-0.0665584239151823
PgFD145	0.152151995224552	0.164220660548209	0.0881889869124064	0.185292109259405	0.103046079660712	0.17896055299301	0.0923188206030676	0.0832929065983318	0.0876533452536731	0.0801788386591964	-0.192293449225991	-0.0327371373972913	-0.102393324925612	-0.0730438837004556	0.0107893558864194	0.107797985779201	0.0254703739157838	-0.0142932936552052	0.0324042300650563	0.0368621585583501	0.0609607908376133	0.0818556010829036	0.0955533085905909	0.0634691790303561	0.0174021164746696
PgFD147	-0.00543506228742446	0.0920470480413205	0.00628060172136597	0.0156169199563811	0.025235132069357	0.0888758253263584	0.0426037685522214	0.0512010215819933	0.0440646922639778	-0.0421283372082086	0.125275554543356	-0.118075468044458	0.0666419461238189	-0.0189811664595143	-0.0644666041296168	-0.0815202624528694	-0.0765212720412732	0.140602003017905	-0.0434455153091397	0.0644640263253672	-0.148768486203803	-0.105600930568887	-0.114053941950314	-0.0155152918425934	0.0304325774293565
PgFD149	-0.0168684800371938	0.0404965285564197	0.170140253180134	0.0341250950997898	0.0963062832467854	0.0946688858753393	0.0130164770089733	0.0212245483890878	-0.00395829258639067	-0.0206706873507051	-0.224372375631954	0.209708646294123	0.121102015578455	-0.107206894150886	0.123220720926713	0.0443645300553838	-0.0596690230766918	-0.0544125762202501	-0.0493433544655759	0	0	0.163469041981634	0.207861785182199	0	0
PgFD151	-0.0434573347963842	-0.112963313103027	0.2057723518711	-0.0714261709415615	0.0207489113888748	-0.0814939058559161	0.206908201301605	0.174432408261577	-0.171494935314508	-0.0996699249014872	-0.0151869367401479	0.0576950880444874	0.0372015323003672	0.0256766281395479	0.0136867366210822	0.0877762307252135	-0.0335529050881325	-0.0932078803739062	-0.0133594770872261	0.0467611468917946	-0.0616028535995108	0.0587275730241255	0.159453153556911	0.0805132341624037	0.0220752922922853
PgFD152	-0.0347742652114785	0.0233998599273073	-0.116268417314821	0.0938711560655957	0.016736835020736	0.0365827438083157	-0.0207194674239801	-0.0579042447421777	0.0555819477749837	-0.10660996752699	0.0077401617483737	-0.00724428127110884	-0.237131354623684	0.148460748024505	0.0337360203820647	-0.0221549525629595	0.149773037302998	-0.0873283405568278	0.109913165398894	0.0403256765217382	-0.07650302549477	-0.122987890019762	-0.0571371364028345	0.233741131233494	0.0313417243311082
PgFD153	0.15497698537111	0.155953641442467	0.113297144925796	0.229040438072686	0.323671039895712	0.21304752108505	0.0350313580105394	0.0451749021075099	0.00588967707359227	0.212250162175269	0.139460123808718	-0.194351636586606	-0.069544060394573	0.0424803125818058	0.0775578964739479	-0.0622440763030681	0.0788382838485457	-0.00387448123037032	-0.00156156628976139	-0.0436203599776788	0.0709532288064829	-0.00851438190245532	0.0961146637439676	-0.00131552359442432	0.0668892468443172
PgFD154	-0.0690054085423677	-0.0644309314647113	-0.0157656296371232	0.0134755250690412	0.0754276058810445	0.117155214411734	0.00492507144425834	0.0634308182146743	0.132757905297644	0.248338776663638	0.113145284065163	-0.117461847171864	-0.0699665035540671	0.151141628848125	-0.250550086228183	-0.00927767366915614	-0.0408185367329879	0.0661522475498221	0.0863986218121935	-0.133699011071094	-0.0745046189613156	-0.00362131855851033	-0.146124002454279	0.0415496328854579	-0.100096989890832
PgFD155	0.0930311340537217	0.000358072695602795	-0.0285834130457785	0.0495395823196545	0.0669491212506852	0.04886881982424	0.0216373820939231	-0.00880226785989633	0.0390523937495654	0.0911473212426895	-0.139108177190774	-0.0781762517140061	-0.0615704922284884	-0.00758343748350272	-0.0559289441955597	0.0753165682840822	0.126623285691008	-0.155401504950203	-0.00610815593404269	-0.129704768759253	0.196432638622522	-0.0556480123103447	0.0404343757970438	0.0143345777153962	-0.0281166574671408
PgFD157	0.144415126238497	0.223081845444273	-0.0220448689752102	0.259954225414958	0.192007753078405	0.180670762582777	0.0529537466976529	0.0217080565916552	0.193507478057556	0.259284422135713	-0.00335236174837215	-0.201698058791312	-0.0559850328470032	0.0703299404467052	-0.176981778088622	0.0468790059455936	0.153073625302122	-0.0279497125023053	0.159316722473731	-0.133124838797297	0.206707212238165	-0.137947353885564	0.0386408798612676	-0.00805287263594434	0.00311120790575167
PgFD158	-0.0790001354428491	-0.00773079442523342	0.0754076574468549	0.0388964136603555	-0.00682136771026368	-0.15497770529914	-0.00912848497716386	-0.0066661198633111	0.00860124743388518	0.0477315809920014	-0.0260341102534457	-0.0530211937687836	-0.0858991220210662	0.0474196271856324	0.0663830751490127	0.0312708797236151	0.0919762814319403	0.0506535636800835	0.0783434247311511	0.124423486574921	0.088607614950646	-0.0496099658965492	0.0846031516103432	-0.106546308380074	-0.110775019594088
PgFD159	-0.0554896613726641	0.0686077535249562	-0.0689563273445696	0.0589669305510604	0.0768685423624831	0.0714031419553537	0.0178561959644541	0.0212399046640187	0.193988154993336	-0.0809621919853492	-0.0147055308566671	0.255657174568301	-0.206164761392548	0.238077378525065	0.040923715851893	0.0126757642686351	0.015518542931913	-0.0330865162974922	-0.011206345959032	0.00904698913311816	-0.275830257193076	0.223201359431398	-0.148728665090334	0.0954724557580496	-0.183873094238087
PgFD160	-0.110516178024403	0.0744627828222148	-0.0403681171905986	0.183437895420099	0.123874249293694	0.115384569820087	-0.0692075556404591	-0.0906138796982353	0.158677935375747	-0.0177776259213061	-0.0557611407375419	0.00516890897638612	-0.178374828146942	0.0167388705003175	0.0444942145796918	0.0286884265906677	0.0962978878923831	-0.0350356514209788	0.0758155778171042	-0.0562561949696433	0.016348141062115	-0.0754409199721171	-0.0321675264746442	0.0608258012738492	-0.0945702228208282
PgFD161	-0.117471194117291	-0.0264595927237901	-0.068547406450173	0.0268576898066806	-0.0190481388714174	-0.0204995151262504	-0.0563961616348316	-0.0718010069410775	0.109712762678891	0.0427934440387981	-0.0126006857666232	0.0776744254697486	-0.0951913435620542	-0.043785885595032	-0.0963261262118642	0.154479048107348	0.209430159786489	0.110414123175428	0.157693688726828	-0.135954083344751	0.0606634173210113	-0.0700135968164214	-0.0137706041890391	-0.0116489182385525	-0.0237748439230226
PgFD162	-0.280481279283069	-0.135364064924139	0.00645578917538251	-0.0314394478466808	0.128273474881864	0.0948399405931197	0.0248367362239886	0.0688527690885114	0.334206714330784	0.227113043329618	0.163282067953331	0.168388705933957	-0.205286783765167	0.23442741646777	-0.328412017744633	-0.0742228277221364	-0.0185810456896413	0.133518463657028	-0.41547412728551	0.199471915724861	-0.309625625846388	0.0369307637454088	-0.304710705513225	0.162854293180409	-0.246399173615147
PgFD163	-0.00541128882303806	0.105522451285807	0.0876468890828155	0.12884283392276	0.107999070013738	0.0855244578279578	0.0609886287148325	0.0532575060407196	0.0792930022541231	0.112350075313251	-0.166192520978107	-0.00267921076620908	-0.0888522528141086	0.035356906959418	-0.203370413123103	0.0587836322779328	-0.0482002635780531	-0.0867224642847621	-0.018065704627425	-0.153099866440837	0.106064297272956	-0.202348880634382	0.119590183654698	-0.0440271029773865	-0.153117884292939
PgFD165	-0.0702622846739914	-0.129693074745992	0.11714280805327	-0.161792270115321	-0.0656343277548004	-0.0505275884078719	-0.00113673525717065	0.0151273606250733	0.199472260452807	-0.037452603742719	0.00367823013385135	0.1847239607214	-0.247211611541017	0.17261980532046	-0.0784650809447538	-0.0716759550813475	0.0348480593110103	0.100012154933273	-0.0929166744189392	0.0404415273920668	-0.049636285599817	0.0992616360762456	-0.113643281722015	0.20130695845275	-0.142982531223633
PgFD166	-0.11119218188717	0.0632155869544033	-0.117881795435482	-0.00785437053442212	-0.0693207157487593	-0.00274501474318376	-0.0798618437936931	-0.0573861279711017	0.138881945215963	-0.0989333885745384	-0.0190254518014168	0.084613695119261	-0.143600583481323	0.067379537208811	-0.085415352473062	0.134597216862715	0.0798909107289524	-0.0716905004670569	0.134591625930917	0.0330467494444004	0.0340635355905929	-0.254667880807601	-0.02417909676944	-0.0552863721476835	-0.0377441479173469
PgFD167	0.0117367466585401	0.0220778689808225	-0.0601080679348351	0.164354870117383	0.143364286454791	0.125241722592002	-0.078658531257578	-0.0663155982415185	0.0301313241351157	0.193076673349844	-0.103222376732307	-0.139102389441712	-0.118943590363898	0.0123099816976088	-0.0502027694962407	-0.122259276102783	0.0405425697241469	-0.0210672948779813	-0.0812882387182948	-0.0548293485358319	0.0629470626319498	-0.123945744144	-0.0752192060473396	-0.00994069502997859	-0.0543165413679485
PgFD168	-0.0973543830626214	-0.0320795419896805	0.0810061734987262	0.0360601466068331	0.0818916463758671	0.0877780049006244	-0.0470142141960067	-0.0332497189902652	-0.0408113143678134	0.0949928898211091	0.0675597977126302	-0.0367870925392231	-0.108357984630016	0.0730438837004556	-0.0107893558864194	0.0466153452018166	-0.0254703739157838	0.0616398288880725	-0.0324042300650563	-0.0368621585583501	-0.0609607908376133	0.0603852794873879	-0.0955533085905909	0.0450426431828333	-0.0174021164746696
PgFD169	0.00349112775834956	-0.0538629426644641	0.0672013535501605	-0.0402351351600179	-0.101046273651132	-0.0270967313722209	0.175374343879185	0.188123729391821	-0.0340956070976138	-0.00500017285230999	0.0127211722671246	-0.167099742166713	-0.0198771349914182	0.0634079076800971	-0.0760176887506941	-0.0308848441906827	0.0330962982031833	0.0313356078957251	0.104728372834168	0.248226701766472	0.00587724638617359	-0.0756358508147633	-0.013333271818957	-0.0333498874359313	-0.0629916149600327
PgFD170	-0.0627758255619756	-0.0669680151027394	-0.0892090780614551	-0.0632911736705789	-0.0296921651322486	-0.0524797523542658	-0.114912845624305	-0.121706896642218	0.126574150873432	0.0319705154500219	-0.0535925250178675	0.011920334052764	-0.291394106518419	0.161946991317464	0.0675661122937951	-0.128813641522338	0.159502954789445	0.135543820925157	-0.0562321725177223	-0.0246601926192918	-0.0148897452619829	-0.195706721087491	-0.0384503039318647	0.119099759566916	0.089094923749142
PgFD171	0.0595730652493968	0.0270130493922416	-0.0454281007904771	-0.0389771065550829	-0.0711326221981066	-0.11595302026782	0.0141914181114112	-0.00826696635427516	-0.076356594876318	-0.102024340560709	-0.0157744617990413	-0.195381432010101	-0.0258228531592939	0.038961332324463	0.218726770219923	0.205980080658965	0.0765614298702923	-0.0223978987365406	0.152608853821351	0.151538894669052	0.280293839420569	-0.0715323568205299	0.180374657622503	-0.0675190008656928	-0.0117922123216062
PgFD172	0.0574230493812291	0.0371230300803652	-0.196867792447815	0.186866364568855	0.0709661183315708	0.0244716843355025	-0.153754941070568	-0.148481684556408	0.173159790535381	0.113653814199938	-0.141041608036287	-0.141606795425718	-0.200311296373712	0.126728615132544	0.00400678617174203	0.0906297198807589	0.0434847925588551	0.0650233069168222	0.0945714159450308	0.0962009222461727	0.0334050420320258	-0.232164319254052	-0.0540725761211538	0.035422409133206	0.0208538853636076
PgFD173	0.0309675988107501	-0.00161170978975519	0.175652391303203	-0.0473906778263007	0.0453996404707033	0.038364754638315	0.0925131414122202	0.115439124076188	0.138714781399855	0.0759893737349147	0.0534388660336166	-0.0843260953893663	-0.010241872227746	0.00586670782937149	-0.00817337721271547	-0.0894596647619384	-0.0874699742034698	-0.0178657924635891	0.0621870662104566	0.0312755394795848	-0.0766018752439912	-0.0512336300003723	0.134660063753403	-0.0206797815936485	-0.112995540958062
PgFD174	-0.139499105469708	-0.0419859349497194	-0.0648328015393077	0.0412597598370483	-0.0163658496699906	-0.0190299922472843	-0.0958002027484007	-0.0837737220037653	0.0264921776769547	0.0705831975461736	-0.166465294668276	0.0293548837164717	-0.198837681126553	0.105267957712187	-0.00742323849209358	0.0624259658959185	0.0641262814768107	-0.008780357296205	-0.0222945957532419	-0.127774747379234	0.0441761326008481	-0.0842789818286652	-0.0183362341637843	-0.0116715634590924	0.0398282744087524
PgFD176	0.0176602397693729	0.111300379253497	-0.17120450193441	0.0521448074650744	-0.0201611163348061	0.136972796391388	0.0295144713106117	0.0308387174315861	0.137107989811149	0.0938849479094622	-0.041177001140579	-0.0473585118475097	-0.0482756058087993	0.0325424817405673	-0.0684978904149969	0.0895622151039798	0.0811786323679681	0.15402460802861	0.062077894146412	0.0996317387610761	-0.124748314120452	-0.163210474540677	0.064869899703674	0.0200673803070947	0.109649344367726
PgFD177	-0.0858257277654997	-0.023064593251009	-0.0017192860984247	0.13410193251446	0.144718840148742	0.105868112931666	-0.0963592187111678	-0.0627688241107594	0.0402533232696653	0.218665921952957	0.0808645933159096	-0.102696110462955	-0.210168388820023	0.135062305649566	-0.151480036415348	-0.0337622668807202	0.0666584981401043	0.03185309590831	-0.0211827556856763	-0.159550810461144	-0.135853216483087	-0.0556225434633381	-0.141286541575593	0.0681361011726143	0.117821022658149
PgFD178	0.120150575022902	0.202108076442951	0.0939451741077694	0.192571054660887	0.133986791465442	0.246476263197095	0.0716197872758681	0.0460470850227626	0.109348180006555	0.0113151928254309	0.17634781621546	-0.091408040924774	-0.201764012738894	0.116680163119331	0.0484084347540035	-0.0378934496349133	0.140451725773953	-0.159603188055746	-0.0624022982712951	0.0275028685683726	-0.0384406265563626	-0.116760211632753	-0.00894595185988118	0.115186318183415	0.0182975272262228
PgFD179	-0.0503003544937374	-0.00579147491278705	0.231242719057515	-0.110178655076971	-0.0614830849199375	-0.10122921972268	0.342328112382139	0.332004045215134	-0.051622832298921	0.0650614165204887	0.034440819874187	-0.00997679928551887	-0.0620842036357747	0.0469050164090496	0.0708862261392538	-0.00989334341389112	0.0830195149118922	-0.107887707217884	0.111471528015999	0.00181411926158923	0.00839010887743014	0.018028777777553	0.236133764261855	-0.151743896054682	0.0267937325248864
PgFD180	0.0715164343313767	0.131817507189934	0.198163405958625	0.0362532109512896	0.028206161197254	0.0833469128529405	0.333594251684623	0.342313720894796	0.176021038977467	0.00119769933383741	-0.0550405464025056	-0.0568140499280384	-0.142739001870056	-0.00682604876224428	0.055223834080928	0.0538676406426803	0.029687007433798	-0.0432665025678549	0.0651736045516581	0.021277760098038	0.118163407277017	-0.0861715156594862	0.211758722078284	-0.108209147142907	-0.0565027704943015
PgFD181	0.0102308608908344	0.166479245062847	0.0803818145480582	0.112362106077293	0.137370595820609	0.1410525969351	0.15188508295201	0.149139370268565	0.0657947580851698	-0.0616279466216592	0.111229948239144	-0.0356910306614418	-0.216792277842821	0.181425666820775	0.16849553164278	-0.0376293864610312	0.0141125286918745	-0.0232978853870384	0.00482911812696781	-0.0268569723437678	-0.0970074865621502	-0.0973231798112208	-0.0276890076093389	0.152304552642389	0.0222290756343625
PgFD182	-0.174900953019147	-0.0588429286492547	0.0755783766091317	-0.0661595127594598	-0.0136668112588544	-6710000000	0.146738389953504	0.16760358132025	-0.023442140723221	0.0718830857066926	-0.0461639215414511	0.0140401263121452	0.00968824865302035	0.0516592299454018	-0.159354167422903	-0.128101156922014	-0.0898466326246642	0.060875146111626	-0.154228062137169	-0.0180087008307331	-0.157756055838167	0.104722507817909	-0.145064127730644	0.00123740628998475	0.0366234950780146
PgFD183	-0.00810424268557012	-0.0215633183247991	-0.0672870616898644	0.0683762485157831	0.0811900653108856	0.0492327302634267	0.0142206290687684	0.0370541800873915	0.0707848875188413	0.091329797186971	0.00826779473756854	-0.0683279430979753	-0.0966191681442136	0.0295497807645665	-0.0324405017723481	-0.0389528148432399	-0.0179419250055168	-0.00616277889858015	-0.092187796252698	0.093918175395215	0.153534141292588	-0.0583289784268293	-0.195284407916523	0.012874317679244	0.0421924395361472
PgFD184	0.051607628724282	0.0472197240853912	0.0502040009038465	0.00351396722703204	-0.0313098267554125	-0.0268830541506544	0.0724181675374246	0.0614257859855533	-0.181373785537443	-0.0816787443475877	-0.0985756077655164	0.00354226404133378	-0.100862327245664	0.0410731640016597	0.0218937461270228	0.140409694778861	0.0516844477226317	-0.0530228128744704	0.0657546190851826	-0.057347158447421	0.0681406859378919	0.0217837735276407	0.193896642385547	-0.0914004696032224	0.302677292731912
PgFD185	0.0280845666629772	0.0964387035752033	-0.0333869374402508	0.0528173706283473	0.0771587544617599	0.056182354580003	0.0382078192093644	0.0118432883508214	0.0850416592801943	-0.0117681686953223	0.0494473594037521	0.0252654231081312	-0.278780043765412	0.163727060992843	0.0833535869083883	0.110549697775399	0.136741860131423	-0.204978119785797	0.0517710210726692	-0.0780077735073347	0.0536496589391951	-0.00677019597153256	-0.00956528393264142	0.302141047439793	0.0444216195429606
PgFD186	-0.0456290360034728	0.00422146876801684	-0.0331716751037397	-0.0327426930020139	-0.00342743095293381	0.0126514658280434	0.0133377741002491	0.0151792718246119	0.0463823630482371	0.0265004019639264	-0.0306994630272016	0.123977532584148	0.0547040214023055	-0.152415336881101	0.0519867804921143	0.0813418860400909	0.080640236083184	0.0462619356903848	-0.122281104282804	-0.0276657940068542	0.187693010894291	0.0196992546137591	-0.00655677135553489	-0.119302375091685	-0.100081815836385
PgFD187	0.0402514083310641	0.000755596801297173	-0.0549747914330702	0.0200019058771738	0.0252393920816498	0.00504674703167053	-0.0401537575062709	-0.0251944525976052	0.266554370743366	0.179302120216555	-0.0319439837388695	-0.101192969394121	-0.0500868911848986	0.037005540966662	-0.090941800533599	-0.0555523747900076	-0.0606142607072191	0.0427531682152447	-0.283973580476473	0.269045269942686	-0.0142213831939204	0.0801486972362034	-0.112615784324432	0.0302484975891993	-0.125882443271902
PgFD188	-0.0694445759064136	-0.0133403955187265	-0.0564327624774752	0.0661713202770943	0.0554568611080311	0.0246396199707849	-0.0551346387682871	-0.0398711761119968	0.226121503917378	0.171525742965105	0.122775529286281	0.0193467274260895	-0.241525460577364	0.185594975730182	0.0411086532832445	0.0821733104772687	0.0610772568783761	0.151707348784857	-0.0974882539464839	0.159783479727244	-0.0522512256925723	-0.00836635171313404	-0.184848783843001	0.161283989002871	-0.0184519511434993
PgFD189	-0.219449876529725	-0.0891279963602217	0.0205874013460901	-0.0704389723760332	-0.0873803367692527	0.00203236973072289	0.00896240982196192	0.0538429114815131	0.295688223940237	0.0976936488876106	0.207553534502115	0.170776352806317	-0.0325925548037324	0.102230137257279	-0.252732841007911	0.102550327355566	-0.0479321666280524	0.161458129288449	-0.0873643960135768	0.0957024637938816	-0.104205097017343	-0.097592796152941	-0.111127693853396	-0.236130550105827	-0.117086877409001
PgFD190	0.0207690232640468	0.055742352299861	-0.0391661086873147	0.144560695573644	0.131444625535795	0.0777964805454829	-0.030694618455815	-0.00770570123077217	0.0725973765189571	0.0347889051855675	-0.0107724059637697	-0.0467092957032049	-0.185407392363215	0.0679901375795907	0.0240675114381628	-0.137587968668348	0.0285679169080045	-0.0524913691600423	0.0162196450512154	-0.0807566423971059	-0.0398000529738562	-0.0534418470387737	-0.0886260253848566	0.194712766307753	-0.0113614857686807
PgFD191	-0.0106924101363446	-0.0727337370756506	-0.0192661653615022	0.0222154213781498	-0.0627910682112242	-0.112568894170086	-0.0417737954402802	-0.029454266211762	0.0912253811832993	0.168740860983347	-0.128959848439126	0.0286481724122373	-0.10699659658573	0.0574122907505743	-0.0616206966647083	0.0116647970181559	-0.0659853232166143	0.193140947434791	-0.0839486535022261	0.14990240838574	0.0484251527981625	-0.0445612148381773	-0.0487592676293122	0.0400219847249735	-0.107145630152005
PgFD192	0.238182119093649	0.000679157934892958	-0.129565457290386	0.197938540832562	0.105672185092196	-0.037292728045704	-0.0887667426363566	-0.111363967015589	0.0658499520252763	0.0421436732162895	-0.0893764598126352	-0.1374085373101	-0.191605055178028	0.0785832246261993	0.0809129611250777	0.11207591649729	0.0124964890972194	-0.0977531466508121	0.183105267516666	-0.109719441963756	0.0383051875404949	-0.0612491572227281	0.0736878477948177	0.00285657278921035	-0.0237843527010697
PgFD193	0.00347209599746221	0.0807540178086747	-0.0285833869194778	0.115957961179887	0.146775365704995	0.134783580013192	-0.0137657367561053	0.00548532055016072	0.0607640223575738	0.0698596217982069	0.0434652077007863	-0.0802037961529638	-0.188209348598146	0.202253844341169	-0.0416457353506343	0.0235973955848724	0.0396722770405157	-0.0946265418078149	0.0270657969615038	-0.0845928359737142	-0.14174346334736	-0.0594376716376275	-0.170448554598456	0.0777316020740816	-0.00880921560676979
PgFD194	-0.170659311230323	-0.0605766070566792	0.0245694516869127	-0.0258552019746518	0.0442371281738121	-0.00244159985046222	-0.0174726924942322	-0.00509877656282656	0.135099517819316	0.144840045921682	-0.0574182581852838	0.0595959882007737	-0.0295437891614405	-0.116504025930361	-0.10010632603005	-0.138369661037372	0.0626844723732047	-0.0424271919389604	-0.166339119048185	-0.068840056515812	0.070962874594911	-0.170394477086114	-0.0721417694530938	-0.00640485579400322	-0.0724675168882216
PgFD195	-0.0289686149980888	0.00891525108629811	0.0568903454156049	0.0387943109252198	0.12965071723988	0.129157245529782	0.105120180812923	0.107452470749807	0.11706079609453	0.124807796565237	0.0863702738583625	-0.119033323511295	-0.043806357551449	0.080894154149047	-0.0919691317582484	-0.0029046203468953	-0.0152358617872675	0.0368716971582234	-0.0193835540941184	0.0818307297001448	0.0508868986240123	0.0361212511169784	-0.00907270695498516	-0.167785125755808	-0.0104095936043441
PgFD196	0.0345260986496192	0.169851026543616	0.0800195182277739	0.140166310102805	0.0657257595962598	0.240396164426441	0.224790936703169	0.209954329860536	0.0414659664306655	-0.126539831973696	-0.122114214516789	0.0674014130087103	-0.00521545665316843	-0.0353973104244995	0.0227991648751084	0.0815202624528694	0.137053024551534	-0.126802176795777	0.193615883442905	-0.140388323997466	0.0210805547252353	-0.0187734987678021	0.184342999198763	-0.0161120338365393	-0.0304325774293565
PgFD197	-0.030067495004675	0.120680992190096	-0.063044317819995	0.196778166386141	0.178956945764155	0.117259734319454	0.0956677003442827	0.106827623244688	0.145089363594079	0.07455262543015	0.16544236704965	-0.0596359788984469	-0.26298509633029	0.309263757981128	-0.0501837298683782	0.0506208466705472	0.00527195939098363	-0.0135984549736267	0.0737403953370588	0.0137919097799286	-0.11303567302593	-0.0772702697340699	-0.157066953170034	0.134422231670227	-0.177172294197692
PgFD198	-0.0169309845599164	-0.0553437698084605	0.0960416913497412	0.0343546061605462	0.00919391368590837	0.0536888151653656	0.166486578773019	0.174129675332432	-0.0428139203164769	-0.0358922254073181	-0.189214896412723	0.0517858815894937	-0.0710163594357226	0.0137608101449553	-0.0231558976611503	0.194730275636969	0.0726851015642816	-0.158036065859909	0.141077616702557	-0.0791128200915723	0.0706433859379387	-0.00123426349588885	0.238556144947399	-0.102946858413115	-0.19893564274167
PgFD199	-0.0288577723676434	0.0131951968021975	0.0723116703622327	0.137915029397988	0.14588646173732	0.137690841368813	0.09042578329626	0.111223589420471	-0.0734808987711515	0.0236216779227229	-0.127795041948187	-0.0105298465345724	-0.165147975980891	0.0811479492873637	0.0045776329092983	0.0675735848780049	0.025492004420555	-0.15783919258626	0.127094854404549	-0.174700352009789	-0.00253282310423153	-0.00885624326579637	0.0746463562759653	-0.0293411887565137	-0.135476759440203
PgFD200	0.0292170644708811	0.135900212167898	-0.147345781460312	0.00805996343535762	-0.00575197847143285	-0.00780815810628705	0.160634546545044	0.128074051199396	-0.0901559249017007	-0.169673573841234	-0.0593731652570028	0.120189630374166	0.104877421940441	-0.11605486724437	0.213424549190333	0.0384208100549207	0	-0.0824646782611639	0.128197795425387	-0.064815234201956	0.109004935670126	0.0353920857720999	0.120009057629178	0.0539993805389613	0.131135904952889
PgFD201	-0.0500605753168947	0.0361359403280776	-0.0811688230007803	0.159951060635438	0.253991051194961	0.138104108032148	-0.158084501426297	-0.160766759514558	0.153365656695402	0.275059946884484	0.0569203013032772	-0.117481831148877	-0.0918630700594333	0.0434497828911681	-0.0668684315713891	0.0738492207846996	0.059076597769114	0.00286157924342363	0.0383606749493495	-0.10147984816443	0.102673452409799	-0.220062017404402	-0.121989591137484	0.0524668048606493	-0.0160998782281874
PgFD202	-0.0483634435024425	0.0433315923105106	0.0347523279099212	0.152380614193193	0.190509657144826	0.130544355972394	-0.0198299978140437	0.0101398337256003	0.00183873953019889	0.0957294344964427	0.0568825912727345	-0.0758043967873729	-0.204908534229711	0.146590630786633	0.0107708794560547	-0.0758972137162249	0.000745106423643793	-0.014268816842346	-0.0166364942641648	-0.0560747173773317	-0.092733557963156	0.0377638814729872	-0.145355697637859	0.130419441927399	-0.0264721004208111
PgFD203	-0.0373333472173786	0.102695829694772	-0.0599469022732136	0.0780307601378313	0.186771600861979	0.260578636769692	-0.00988921434765972	0.00290235933776602	0.070897134973437	0.259279020703832	0.062709849910174	-0.070706388119738	-0.0818089605141272	0.0189247519706717	-0.187335342970915	0.0584454686908528	0.106149876939392	-0.0576312475354925	-0.0667281362022908	-0.0412686036343269	0.00887186696960683	-0.116139589822336	-0.0373411928282005	0.0317372542627094	-0.0168124898281315
PgFD204	-0.0601955493102125	-0.124230499909084	-0.0529472882711587	-0.0805096171562674	-0.100777191621143	-0.0475402401857786	-0.0341324175795469	-0.0548995018315603	0.0958364219336777	0.0735465328073609	0.0756344862057586	-0.127157496220805	-0.050702760563976	0.0195739872528068	-0.119471153009352	0.0424559010339828	0.350125247367538	0.176427023173787	0.0857425393290647	-0.0273295855266751	0.0836039082024853	-0.0643241600119303	-0.00610717018812599	0.00981424156999371	0.0409937860657408
PgFD205	-0.163631156708144	-0.157083191215847	0.00649307673818851	-0.0218915988334003	0.0261183617189582	0.0210035563055077	-0.0767350762648393	-0.0504065292284528	0.204953971445505	0.219773166937034	0.0785643651797132	-0.105749422379874	-0.195616210960617	0.149507479584429	-0.218147375301754	0.0162708557037345	0.224241768100195	0.174738306441238	-0.0571950079856522	0.00677744415646899	-0.0743730397460504	0.0183189345048442	-0.181957885323068	0.0391018593060042	-0.0815882159160891
PgFD206	-0.166722915123879	-0.0094183562881861	-0.0371351702710838	-0.139887828277465	-0.060130469081275	0.0560128539498433	0.00474617769988263	0.00480690181858678	0.063301317922012	0.175852022902262	0.151726505215989	0.0621221069337918	0.0878107831861513	-0.0053508158583137	-0.241675516953297	0.105301470538797	0.159496349449229	0.0762685051635291	-0.138463073944802	0.00747091421633086	-0.0671848034704665	-0.0843088659620961	-0.119115937612055	-0.095265254266628	0.0969901769825583
PgFD207	-0.081422193805729	-0.0014192508022572	-0.164869356722565	-0.0175360125598112	-0.0106623914529723	-0.0526972762405594	-0.0561246702837302	-0.0682444616383443	0.0830012510700232	-0.000154436634365189	-0.0441788172321645	0.0309476007277793	-0.122396373036109	0.13283512442929	-0.00965840659054551	0.148058006284493	0.0987574033781325	-0.0589310875545499	0.0182970962424309	0.0656580291686276	0.0170756181979344	-0.00960989227634412	-0.0191127369572883	0.0253770014909785	-0.0609425527939814
PgFD208	-0.0480940219092916	-0.00904122274397881	-0.0109511818925177	0.118151607389687	0.156618039715184	0.104708471779833	-0.0598830043422196	-0.0485021001901772	0.0159214500852694	0.202402836006602	-0.0677762984549481	-0.0759819971469699	-0.121483618390702	0.0479781546075345	-0.0876341751987832	-0.03943988651265	0.112601168752212	0.0112136385904086	-0.0518416849758989	-0.123088636951939	0.0642131549410438	-0.130956121356169	-0.0935140691517512	-0.00806278751603884	-0.0278406565557185
PgFD209	-0.106529101758469	0.0445116593366462	-0.156267653829781	-0.0569685337220943	-0.086870554767303	-0.0808656560152078	-0.0104341491964499	-0.00539872628468331	0.128098958032819	-0.0200543670390819	-0.134308221861995	0.0105234663142367	0.00148586769825407	-0.129345774538313	0.0409882930316349	-0.0616910721276301	-0.0390459888120116	0.0754408376838692	-0.0266385215113258	0.0832574072729111	0.0303721165848721	-0.136387070214888	0.0175692249320721	0.112716613142431	0.0086701485189079
PgFD211	-0.170585393638661	-0.0431189277726273	-0.125218281018182	0.0325401523494963	0.0378452046689472	-0.0275976245503849	-0.103748271609927	-0.07717245831988	0.111061897963719	0.0445452829136918	0.130489124452198	-0.0446683346681851	-0.269355130941055	0.280021176534277	-0.0994781359253753	0.0178319064961985	-0.00261357605883131	0.109493318067969	0.0111879015722874	0.0433876647149115	-0.0657527147700749	-0.126881956673553	-0.114610846593446	-0.0870752493912325	-0.227650778944824
PgFD213	0.0115384916314716	-0.0615950623192151	-0.0880932363119785	-0.0763756316157158	-0.122435435120989	-0.0391923944289223	-0.0452579706911659	-0.0210153813396839	0.0451715538523397	0.089355547190074	-0.0342890742891363	0.0313075984319393	-0.0546024291113443	-0.058562621934917	0.0289659856310097	0.173872768362026	0.0455290772296183	0.0866536541115714	0.0416435280335022	0.0588371138285987	0.0214636479714282	0.154024253071312	-0.00881134221062802	-0.0731678297603391	-0.0866547093794876
PgFD214	0.039327275951467	0.00875126558805228	-0.029314570571767	-0.0346314203328733	-0.0476397762995431	-0.0530369965994594	0.210424388921125	0.217758429226447	0.0301579521105246	0.0814575192838351	0.00696469610586085	-0.00343507120636024	0.101129075473919	-0.0766776759384177	0.0180137569492407	0.0180996105104142	0.111067027447105	0.0276099567337117	0.0140915918007588	-0.00419838735105964	-0.0364271130809752	0.117334918972951	0.112716485230906	-0.167894096388585	0.00347493636938982
PgFD215	0.0733298837999548	0.112295888462626	0.047108601097735	0.0486825690563686	0.0530141779853334	0.0649828061490302	0.253746362705881	0.277200872724251	-0.0254346184704265	0.108254983135323	0.0402059662736553	-0.0338219982742642	0.0884496306096029	-0.0778647931143939	0.0483549746871626	-0.0558396652555559	0.0519568603903343	0.0376381621613675	0.0388164316248858	0.0172565640910525	-0.128293147651583	0.0539875261497614	0.164268303084055	-0.152564546958981	0.0589429444739434
PgFD216	-0.0422182798353943	-0.1885171207369	-0.220693610745007	0.0211864757866379	0.174703298861995	0.0191105983536734	-0.212132697271679	-0.214508163445833	0.0350001126902087	0.0661021733919986	-0.0329736472963397	0.0179539289306873	-0.136568081883201	0.203057312391811	-0.0083673254649744	0.0817700687996823	0.0607775379625509	-0.0868300532829508	-0.139292116088698	0.120520084557792	0.104396640373524	0.0126861657443049	-0.0295740601139553	0.0108876845097594	0.0594909474933153

## Sheet: Table S13
Table S13. Genotype result comparison between KASP, Fluidimg SNP chip, and GBS method on 23 SNP loci.
Position		Pg_scaffold2156_250052			Pg_scaffold0429_625474			Pg_scaffold1005_229194			Pg_scaffold1335_196636			Pg_scaffold5398_77489			Pg_scaffold1400_260817			Pg_scaffold2132_449182			Pg_scaffold3506_168603			Pg_scaffold5500_94483			Pg_scaffold0008_15761			Pg_scaffold0027_86915			Pg_scaffold0341_410098			Pg_scaffold1176_590369			Pg_scaffold1308_289384			Pg_scaffold1344_225508			Pg_scaffold1399_497893
Genotyping method		KASP	Fluidigm	GBS	KASP	Fluidigm	GBS	KASP	Fluidigm	GBS	KASP	Fluidigm	GBS	KASP	Fluidigm	GBS	KASP	Fluidigm	GBS	KASP	Fluidigm	GBS	KASP	Fluidigm	GBS	KASP	Fluidigm	GBS	KASP	Fluidigm	GBS	KASP	Fluidigm	GBS	KASP	Fluidigm	GBS	KASP	Fluidigm	GBS	KASP	Fluidigm	GBS	KASP	Fluidigm	GBS	KASP	Fluidigm	GBS
No.	Germplasm
1	Chunpoong	C	C	C	C	C	C	T	T	T	G	G	G	T	T	T	A	A	A	C	C	C	C	C	C	G	G	G	T	T	NA	A	A	A	T	T	T	A	A	A	A	A	A	G	G	G	A	A	NA
2	Yunpoong	T	T	T	C	C	C	C	C	C	G	G	G	C	C	H	G	G	G	C	C	C	T	T	T	G	G	G	T	T	T	C	C	C	T	T	T	A	A	NA	A	A	A	G	G	G	A	A	NA
3	Gopoong	C	C	C	G	G	G	C	C	C	G	G	NA	T	T	T	A	A	A	T	T	T	T	T	T	G	G	G	C	C	C	C	C	C	C	C	C	A	A	NA	A	A	A	G	G	G	A	A	NA
4	Sunpoong	C	C	C	G	G	G	T	T	T	G	G	G	T	T	NA	G	G	G	C	C	C	T	T	NA	G	G	G	T	T	NA	A	A	A	C	C	C	A	A	NA	A	A	A	G	NA	G	T	T	NA
5	Gumpoong	T	T	T	C	C	C	C	C	C	G	G	NA	C	C	C	A	A	A	C	C	C	C	C	C	G	G	G	T	T	T	C	C	C	T	T	T	T	T	NA	A	A	A	G	G	G	A	A	NA
6	Sunun	H	H	H	C	C	C	H	H	H	T	T	T	H	H	H	G	G	G	C	C	C	T	T	T	H	H	G	H	H	H	H	H	H	C	C	C	H	H	NA	H	H	H	H	H	H	A	A	A
7	Sunwon	C	C	C	C	C	C	T	T	NA	T	T	T	C	C	C	G	G	G	T	T	T	T	T	T	A	A	A	T	T	T	A	A	A	T	T	T	T	T	NA	A	A	A	A	A	A	A	A	A
8	Cheongsun	C	C	C	C	C	C	T	T	T	G	G	G	C	C	C	A	A	A	C	C	C	C	C	C	G	G	G	T	T	NA	A	A	A	C	C	C	A	A	A	A	A	A	G	G	G	A	A	NA
9	Sunhyang	C	C	C	C	C	C	T	T	T	T	T	NA	T	T	T	G	G	G	C	C	C	T	T	T	G	G	G	T	T	T	A	A	A	C	C	C	A	A	NA	A	A	A	G	G	G	A	A	NA
10	K-1	C	C	C	G	G	G	T	T	T	T	T	NA	C	C	C	G	G	G	C	C	C	C	C	C	A	A	NA	C	C	C	A	A	A	T	T	NA	T	T	NA	G	G	G	G	G	G	A	A	NA
11	Cheonryang	C	C	NA	G	G	G	C	C	C	G	G	NA	C	C	C	G	G	G	C	C	C	T	T	T	G	G	G	C	C	C	A	A	A	T	T	T	T	T	NA	G	G	G	G	G	G	A	A	NA
12	Gowon	C	C	C	C	C	C	T	T	T	G	G	G	T	T	T	G	G	G	C	C	C	T	T	T	G	G	G	T	T	T	A	A	A	C	C	C	T	T	NA	A	A	A	G	G	G	A	A	A
13	Gumsun	C	C	NA	G	G	G	T	T	T	T	T	NA	T	T	T	A	A	A	C	C	C	T	T	T	A	A	A	T	T	NA	C	C	C	C	C	C	A	A	A	A	A	A	G	G	G	A	A	A
14	Gumjin	C	C	C	C	C	C	T	T	T	T	T	NA	C	C	C	A	A	A	C	C	C	T	T	T	G	G	G	C	C	C	A	A	A	T	T	T	A	A	NA	A	A	A	G	G	G	A	A	NA
15	G03001	H	H	H	G	G	G	T	T	T	G	G	G	C	C	C	A	A	A	C	C	C	T	T	T	A	A	A	T	T	T	A	A	A	T	T	NA	A	A	NA	A	A	A	A	A	A	A	A	A
16	G03002	C	C	C	C	C	C	T	T	T	G	G	G	C	C	C	A	A	A	C	C	C	T	T	T	G	G	G	T	T	T	C	C	C	C	C	C	A	A	A	G	G	G	G	G	G	A	A	A
17	G03003	C	C	NA	C	C	C	T	T	T	G	G	NA	T	T	T	G	G	G	C	C	C	T	T	T	G	G	G	T	T	T	A	A	NA	C	C	C	A	A	NA	A	A	A	G	G	G	A	A	NA
18	G03004	C	C	NA	C	C	C	T	T	NA	G	G	NA	C	C	C	A	A	A	C	C	C	C	C	C	A	A	A	T	T	NA	A	A	A	C	C	C	A	A	NA	A	A	A	G	G	G	T	T	NA
19	G03005	C	C	C	G	G	G	C	C	C	T	T	NA	T	T	T	A	A	A	T	T	T	T	T	T	A	A	A	C	C	C	C	C	C	C	C	C	A	A	NA	G	G	G	A	A	A	A	A	NA
20	G03006	C	C	C	G	G	G	C	C	C	T	T	T	T	T	T	A	A	A	T	T	T	T	T	T	A	A	NA	C	C	C	C	C	C	C	C	C	A	A	NA	G	G	G	A	A	A	A	A	A
21	G03007	C	C	C	H	H	H	T	T	T	T	T	T	T	T	T	A	A	A	C	C	C	T	T	T	G	G	G	C	C	C	C	C	C	C	C	C	T	T	T	H	H	H	A	A	A	A	A	A
22	G03008	H	H	H	G	G	G	T	T	T	T	T	T	C	C	C	A	A	A	T	T	T	C	C	C	A	A	A	C	C	C	H	H	H	T	T	T	A	A	NA	H	H	H	A	A	A	A	A	NA
23	G03009	C	C	C	C	C	C	C	C	C	G	G	NA	C	C	C	G	G	G	C	C	C	T	T	T	A	A	A	T	T	H	A	A	A	T	T	T	A	A	NA	A	A	A	A	A	A	A	A	NA
24	G03010	C	C	NA	G	G	G	T	T	T	T	T	NA	T	T	T	A	A	A	C	C	C	T	T	T	A	A	NA	T	T	T	C	C	NA	C	C	C	A	A	NA	A	A	A	G	G	G	A	A	NA
25	G03011	C	C	C	H	H	H	T	T	T	G	G	G	C	C	C	A	A	A	C	C	C	T	T	T	G	G	G	T	T	T	A	A	A	C	C	C	A	A	NA	A	A	A	G	G	G	A	A	A
26	G03012	C	C	C	C	C	C	T	T	T	H	H	NA	C	C	C	A	A	A	C	C	C	T	T	T	H	H	H	H	H	NA	H	H	C	H	H	H	A	A	NA	A	A	A	G	G	G	H	H	NA
27	G03013	C	C	C	G	G	NA	T	T	T	G	G	NA	T	T	NA	A	A	A	C	C	C	C	C	C	G	G	G	T	T	NA	C	C	C	T	T	T	T	T	NA	A	A	A	A	A	A	A	A	A
28	G03015	C	C	C	G	G	G	C	C	C	T	T	T	C	C	C	A	A	A	T	T	T	T	T	T	A	A	A	C	C	C	A	A	A	T	T	T	T	T	NA	A	A	A	G	G	G	A	A	A
29	G03016	T	T	T	G	G	G	T	T	NA	T	T	T	C	C	C	A	A	A	C	C	C	T	T	T	A	A	A	T	T	T	A	A	A	C	C	C	A	A	NA	A	A	A	G	G	G	T	T	T
30	G03017	H	H	H	G	G	NA	T	T	T	H	H	NA	H	H	NA	H	H	H	C	C	C	T	T	T	H	H	H	H	H	H	H	H	NA	C	C	C	A	A	NA	A	A	A	H	H	H	T	T	NA
31	G03018	C	C	C	G	G	G	T	T	NA	T	T	T	T	T	T	A	A	A	C	C	C	T	T	T	A	A	A	T	T	T	C	C	C	C	C	C	A	A	NA	A	A	A	G	G	G	A	A	A
32	G03019	C	C	C	G	G	G	T	T	T	T	T	T	C	C	NA	G	G	G	C	C	NA	T	T	T	G	G	G	T	T	NA	C	C	C	T	T	T	A	A	NA	A	A	A	G	G	G	A	A	A
33	G03020	C	C	NA	G	G	G	C	C	C	T	T	T	T	T	T	A	A	A	T	T	T	T	T	T	A	A	A	C	C	C	C	C	NA	C	C	C	A	A	NA	G	NA	G	A	A	A	A	A	NA
34	G03021	H	H	H	H	H	H	H	H	H	H	H	H	C	C	C	H	H	H	H	H	H	H	H	H	H	H	H	C	C	C	H	H	H	H	H	H	H	H	A	A	A	A	G	G	G	A	A	NA
35	G03022	H	H	H	H	H	H	H	H	H	H	H	H	H	H	H	H	H	H	H	H	H	T	T	T	H	H	H	C	C	C	H	H	H	H	H	H	H	H	H	H	NA	H	H	H	H	A	A	NA
36	G03024	C	C	C	G	G	G	T	T	NA	G	G	G	C	C	NA	A	A	A	C	C	C	C	C	C	A	A	A	C	C	C	A	A	NA	C	C	C	A	A	NA	A	A	A	G	G	G	A	A	A
37	G03025	H	H	H	G	G	G	T	T	NA	H	H	T	H	H	H	H	H	H	C	C	NA	T	T	T	H	H	H	C	C	C	H	H	H	T	T	T	A	A	NA	G	G	G	A	A	A	A	A	A
38	G03026	C	C	C	C	C	C	T	T	T	G	G	NA	T	T	T	G	G	G	C	C	C	T	T	T	G	G	G	T	T	T	A	A	A	T	T	T	T	T	T	A	A	A	G	G	G	A	A	NA
39	G03027	C	C	C	G	G	G	T	T	T	T	T	T	C	C	C	A	A	A	C	C	C	C	C	C	A	A	A	C	NA	NA	A	A	A	T	T	T	A	A	NA	A	A	A	G	G	G	T	T	T
40	G03028	C	C	NA	G	G	G	T	T	T	H	H	NA	T	T	NA	G	G	G	C	C	C	H	H	H	G	G	NA	T	T	NA	A	A	A	C	C	C	A	A	NA	A	A	A	G	G	G	H	H	H
41	G03029	T	T	T	G	G	G	T	T	T	G	G	G	C	C	C	A	A	A	C	C	C	T	T	T	G	G	G	C	C	C	A	A	A	T	T	T	A	A	NA	G	G	G	A	A	A	A	A	NA
42	G03030	C	C	C	G	G	G	H	H	NA	T	T	NA	C	C	NA	A	A	A	H	H	T	T	T	T	H	H	H	H	H	T	C	C	NA	C	C	C	A	A	A	H	H	H	H	H	H	A	A	A
43	G03031	C	C	C	C	C	C	T	T	T	H	H	NA	T	T	T	H	H	H	C	C	C	H	H	H	G	G	G	H	H	H	A	A	A	T	T	T	A	A	NA	H	H	H	A	A	A	A	A	A
44	G03034	C	C	C	C	C	C	T	T	T	G	G	NA	C	C	NA	G	G	G	C	C	C	T	T	T	G	G	G	C	C	C	H	H	H	T	T	T	A	A	NA	A	A	A	A	A	A	A	A	NA
45	G03035	H	H	NA	H	H	H	H	H	C	H	H	NA	H	H	NA	A	A	A	H	H	NA	T	T	T	H	H	G	T	T	T	H	H	H	H	H	H	A	A	NA	H	H	H	H	H	H	A	A	NA
46	G03036	C	C	C	H	H	H	T	T	NA	H	H	NA	H	H	H	A	A	A	H	H	H	H	H	H	H	H	H	C	C	C	A	A	A	H	H	C	A	A	NA	A	A	A	G	G	G	H	H	NA
47	G03038	C	C	C	H	H	H	C	C	C	H	H	H	H	H	H	A	A	A	T	T	T	H	H	H	A	A	A	H	H	H	C	C	C	H	H	H	A	A	NA	H	H	H	H	H	H	A	A	NA
48	G03039	C	C	C	C	C	C	T	T	T	G	G	G	T	T	T	A	A	A	C	C	C	C	C	C	G	G	G	T	T	T	A	A	A	T	T	T	T	T	T	A	A	A	G	G	G	A	A	A
49	G03040	C	C	C	G	G	G	T	T	T	G	G	G	C	C	C	G	G	G	C	C	C	C	C	C	A	A	NA	C	NA	NA	C	C	C	C	C	C	T	T	NA	A	A	A	G	G	G	T	T	T
50	G03041	T	T	T	G	G	G	T	T	NA	T	T	H	C	C	C	A	A	A	C	C	C	T	T	H	G	G	G	T	T	H	A	A	A	T	T	H	A	A	NA	A	A	H	G	G	H	A	A	H
51	G03042	H	H	NA	H	H	H	T	T	T	T	T	NA	T	T	T	H	H	H	C	C	C	H	H	H	H	H	H	T	T	T	H	H	NA	H	H	H	H	H	NA	A	A	A	H	H	H	A	A	NA
52	G03043	C	C	C	C	C	C	C	C	C	G	G	NA	T	T	NA	G	G	G	C	C	C	T	T	T	G	G	G	C	C	C	A	A	A	C	C	C	A	A	A	G	G	G	G	G	G	A	A	NA
53	G03044	C	C	C	C	C	C	T	T	NA	T	T	NA	C	C	C	A	A	A	T	T	T	C	C	C	A	A	A	C	C	C	A	A	A	T	T	NA	A	A	NA	A	A	A	G	G	G	A	A	NA
54	G03045	H	H	H	H	H	H	H	H	H	H	H	H	C	C	C	G	G	G	H	H	H	C	C	C	H	H	H	C	C	NA	H	H	H	H	H	C	H	H	H	A	A	A	H	H	H	A	A	A
55	G03046	T	T	T	C	C	NA	C	C	C	G	G	NA	H	H	H	A	A	A	T	T	T	C	C	C	G	G	G	C	C	C	A	A	A	C	C	C	H	H	NA	H	H	H	A	A	A	A	A	A
56	G03047	T	T	T	G	G	G	T	T	NA	G	G	G	C	C	C	A	A	A	C	C	C	T	T	T	G	G	G	C	C	C	A	A	A	T	T	T	A	A	NA	G	G	G	A	A	A	A	A	A
57	G03048	C	C	C	G	G	G	T	T	NA	T	T	T	T	T	T	A	A	A	C	C	C	T	T	T	A	A	A	T	T	T	C	C	C	C	C	C	A	A	NA	A	A	A	G	G	G	A	A	A
58	G03049	T	T	NA	G	G	G	T	T	NA	G	G	NA	T	T	NA	A	A	A	T	T	NA	C	C	NA	A	A	A	C	C	C	A	A	A	T	T	T	T	T	NA	A	A	A	G	G	G	A	A	A
59	G03050	H	H	H	G	G	G	T	T	T	G	G	G	H	H	H	A	A	A	C	C	C	T	T	T	H	H	G	H	H	NA	A	A	A	H	H	H	A	A	NA	H	H	H	A	A	A	A	A	A
60	G03051	C	C	C	G	G	G	T	T	T	H	H	H	H	H	H	A	A	A	C	C	C	T	T	T	H	H	H	H	H	H	C	C	C	H	H	C	H	H	NA	A	A	A	G	G	G	A	A	A
61	G03052	C	C	C	H	H	H	T	T	T	H	H	H	H	H	H	G	G	G	C	C	C	T	T	T	G	G	G	C	C	C	C	C	NA	H	H	H	A	A	NA	H	H	H	G	G	G	H	H	A
62	G03053	C	C	C	H	H	H	T	T	T	H	H	H	H	H	H	H	H	G	C	C	C	T	T	T	H	H	H	H	H	NA	H	H	H	H	H	H	H	H	NA	A	A	A	H	H	H	H	H	H
63	G03054	C	C	C	C	C	C	T	T	T	T	T	NA	C	C	C	A	A	A	C	C	C	C	C	C	A	A	A	C	C	C	A	A	A	T	T	T	T	T	T	A	A	A	G	G	G	A	A	A
64	G03055	C	C	NA	H	H	H	T	T	T	H	H	NA	H	H	NA	H	H	H	C	C	C	T	T	T	H	H	H	H	H	H	C	C	NA	H	H	H	H	H	H	A	A	A	G	G	G	A	A	NA
65	G03056	C	C	C	C	C	C	T	T	T	G	G	G	C	C	H	G	G	G	C	C	C	T	T	T	G	G	G	T	T	T	C	C	C	C	C	C	A	A	NA	A	A	A	A	A	A	T	T	T
66	G03057	C	C	C	H	H	H	T	T	NA	H	H	H	H	H	T	H	H	H	C	C	C	H	H	H	H	H	G	T	T	NA	C	C	C	C	C	C	A	A	NA	A	A	A	G	G	G	H	H	H
67	G03058	T	T	T	G	G	G	C	C	C	G	G	G	C	C	C	A	A	A	C	C	C	T	T	T	G	G	NA	T	T	NA	C	C	C	C	C	C	A	A	NA	A	A	A	G	G	G	A	A	A
68	G03059	T	T	T	G	G	G	T	T	T	G	G	NA	T	T	T	G	G	G	C	C	C	C	C	C	G	G	G	T	T	NA	H	H	H	T	T	T	A	A	NA	A	A	A	A	A	A	A	A	NA
69	G03060	C	C	C	H	H	H	T	T	T	T	T	T	T	T	T	H	H	H	C	C	C	H	H	H	H	H	G	T	T	T	H	H	H	C	C	C	A	A	NA	A	A	A	G	G	G	A	A	A
70	G03061	C	C	C	C	C	C	C	C	C	T	T	T	C	C	C	A	A	H	C	C	C	T	T	H	G	G	G	C	C	C	A	A	A	C	C	C	A	A	NA	A	A	A	G	G	G	T	T	T
71	G03062	C	C	C	C	C	C	T	T	T	G	G	G	C	C	NA	G	G	G	T	T	T	T	T	T	G	G	G	T	T	NA	A	A	A	T	T	T	A	A	NA	A	A	A	A	A	A	A	A	A
72	G03063	C	C	C	H	H	H	T	T	T	H	H	H	H	H	C	H	H	H	C	C	C	T	T	T	H	H	H	H	H	H	H	H	H	H	H	H	H	H	H	A	A	A	H	H	H	H	H	H
73	G03064	T	T	T	G	G	G	T	T	T	T	T	T	C	C	NA	A	A	A	T	T	T	T	T	T	G	G	G	T	T	T	A	A	A	T	T	T	T	T	NA	A	A	A	G	G	G	A	A	A
74	G03065	T	T	T	G	G	G	C	C	C	G	G	G	C	C	C	A	A	A	C	C	C	T	T	T	G	G	NA	T	T	T	C	C	C	C	C	C	A	A	NA	A	A	A	G	G	G	A	A	NA
75	G03067	C	C	NA	G	G	G	T	T	T	T	T	T	C	C	C	G	G	G	C	C	C	C	C	C	G	G	G	C	C	C	A	A	A	C	C	C	A	A	NA	A	A	A	A	A	A	T	T	T
76	G03068	T	T	T	C	C	NA	T	T	NA	G	G	G	C	C	C	A	A	A	T	T	T	T	T	T	A	A	A	T	NA	NA	C	C	C	C	C	C	A	A	NA	A	A	A	A	A	A	A	A	A
77	G03069	C	C	C	G	G	G	T	T	NA	T	T	T	T	T	T	G	G	G	C	C	C	T	T	T	G	G	G	T	T	T	A	A	A	C	C	C	A	A	NA	A	A	A	G	G	G	A	A	A
78	G03070	T	T	T	C	C	C	C	C	C	G	G	G	C	C	C	G	G	G	C	C	C	T	T	T	G	G	G	T	T	NA	A	A	A	T	T	T	A	A	NA	A	A	A	G	G	G	A	A	A
79	G03071	C	C	C	C	C	C	T	T	T	G	G	G	T	T	T	A	A	A	T	T	T	T	T	T	G	G	G	T	T	T	C	C	C	C	C	C	T	T	NA	A	A	A	G	G	G	A	A	A
80	G03072	C	C	C	H	H	H	T	T	T	H	H	H	T	T	T	A	A	A	H	H	H	H	H	H	H	H	G	T	T	T	C	C	C	C	C	C	H	H	NA	A	A	A	G	G	G	A	A	A
81	G03075	T	T	H	G	G	G	C	C	C	G	G	G	C	C	C	A	A	A	C	C	C	T	T	T	G	G	NA	T	T	NA	C	C	C	C	C	C	A	A	NA	A	A	A	G	G	G	A	A	A
82	G03076	C	C	C	G	G	G	T	T	T	T	T	T	T	T	NA	A	A	A	C	C	C	T	T	T	A	A	A	T	T	T	C	C	C	C	C	C	A	A	NA	A	A	A	G	G	G	A	A	A
83	G03077	T	T	T	C	C	C	T	T	T	G	G	G	C	C	C	A	A	A	C	C	C	C	C	C	G	G	G	T	T	T	C	C	C	C	C	C	A	A	A	G	G	G	G	G	G	A	A	A
84	G03078	C	C	NA	H	H	H	H	H	H	G	G	NA	H	H	H	H	H	H	H	H	H	H	H	H	H	H	H	C	C	NA	H	H	NA	H	H	H	A	A	NA	G	G	G	G	G	G	A	A	A
85	G03079	C	C	NA	H	H	H	T	T	T	G	G	NA	C	C	C	G	G	G	C	C	NA	H	H	H	G	G	G	H	H	H	C	C	NA	H	H	NA	A	A	NA	H	H	H	H	H	H	A	A	NA
86	G03140	C	C	C	H	H	H	C	C	C	G	G	G	C	C	C	G	G	G	C	C	C	T	T	T	G	G	G	C	C	C	H	H	H	T	T	T	H	H	NA	G	G	G	G	G	G	A	A	A
87	G03180	C	C	C	C	C	C	T	T	T	T	T	T	C	C	C	G	G	G	T	T	T	T	T	T	G	G	G	C	C	C	A	A	A	T	T	T	T	T	T	A	A	A	A	A	A	A	A	A
88	G04051	C	C	C	C	C	C	T	T	T	G	G	G	H	H	H	A	A	A	C	C	C	T	T	T	G	G	G	C	C	C	A	A	A	C	C	C	A	A	NA	G	G	G	G	G	G	A	A	A
89	G04054	C	C	C	C	C	C	T	T	T	T	T	T	C	C	C	A	A	A	T	T	T	T	T	T	A	A	A	C	C	C	A	A	A	C	C	C	A	A	A	A	A	A	G	G	G	T	T	T
90	G04076	T	T	NA	G	G	G	C	C	C	G	G	NA	C	C	C	A	A	A	C	C	C	T	T	T	G	G	G	T	T	T	A	A	A	C	C	C	T	T	NA	A	A	A	A	A	A	A	A	NA
91	G05021	C	C	C	C	C	C	T	T	T	G	G	NA	C	C	C	A	A	A	C	C	C	T	T	T	G	G	G	C	C	C	A	A	A	C	C	C	A	A	NA	A	A	A	G	G	G	T	T	NA
92	G05032	C	C	C	G	G	G	T	T	T	G	G	G	C	C	C	H	H	H	T	T	T	C	C	C	A	A	A	T	T	NA	C	C	C	T	T	T	T	T	NA	A	A	A	G	G	G	T	T	NA
93	G05097	T	T	T	H	H	G	H	H	H	G	G	G	C	C	C	G	G	G	C	C	C	C	C	C	G	G	G	T	T	T	C	C	C	T	T	T	A	A	NA	A	A	A	G	G	G	A	A	A
94	M05057	C	C	C	C	C	C	T	T	T	G	G	NA	C	C	NA	G	G	G	C	C	C	T	T	T	A	A	A	C	C	C	A	A	A	T	T	T	T	T	T	A	A	A	G	G	G	T	T	T
95	G06001	C	C	NA	H	H	H	H	H	H	T	T	T	T	T	T	G	G	G	C	C	C	T	T	T	G	G	G	H	H	H	C	C	C	H	H	H	H	H	NA	A	A	A	G	G	G	H	H	NA
96	G06003	H	H	NA	C	C	C	T	T	T	G	G	NA	T	T	H	G	G	G	C	C	NA	T	T	T	G	G	G	C	C	NA	H	H	NA	C	C	C	T	T	T	H	H	H	G	G	G	H	H	NA
97	G06010	H	H	NA	C	C	C	C	C	C	G	G	NA	H	H	H	H	H	H	C	C	C	H	H	H	G	G	G	H	H	C	H	H	C	T	T	T	A	A	A	A	A	A	H	H	H	A	A	NA
98	G08024	C	C	C	C	C	C	T	T	NA	G	G	G	C	C	NA	H	H	H	H	H	H	C	C	C	H	H	H	C	C	C	C	C	C	T	T	T	A	A	NA	G	G	G	G	G	G	H	H	H
99	G08034	H	H	H	C	C	C	H	H	C	H	H	H	C	C	C	H	H	H	C	C	C	T	T	T	G	G	G	H	H	C	H	H	H	T	T	T	A	A	NA	A	A	A	H	H	H	A	A	A
100	G08082	H	H	T	H	H	H	T	T	T	G	G	G	C	C	NA	G	G	G	C	C	C	H	H	H	G	G	G	H	H	NA	C	C	C	C	C	C	H	H	NA	H	H	H	G	G	G	H	H	H
101	G03037	C	C	C	G	G	G	T	T	T	H	H	NA	C	C	NA	A	A	A	T	T	T	T	T	T	A	A	A	C	C	C	A	A	A	T	T	T	A	A	A	A	A	A	G	G	G	T	T	NA
102	G03080	C	C	NA	C	C	C	T	T	T	G	G	G	C	C	NA	G	G	G	C	C	C	C	C	C	G	G	G	T	T	T	C	C	C	C	C	C	A	A	A	G	G	G	G	G	G	A	A	A
103	G03081	C	C	C	C	C	C	C	C	C	G	G	G	T	T	NA	H	H	H	T	T	T	T	T	T	A	A	A	C	C	C	A	A	A	T	T	T	A	A	NA	A	A	A	G	G	G	A	A	NA
104	G03083	C	C	C	C	C	C	T	T	T	T	T	T	T	T	T	A	A	A	C	C	C	C	C	C	G	G	G	T	NA	NA	A	A	A	C	C	C	H	H	NA	A	A	A	G	G	G	A	A	A
105	G03084	H	H	H	G	G	G	T	T	T	T	T	T	T	T	T	A	A	A	T	T	T	T	T	T	G	G	G	C	C	C	A	A	A	T	T	T	T	T	T	A	A	A	G	G	G	A	A	NA
106	G03086	T	T	T	H	H	H	T	T	T	H	H	T	C	C	C	G	G	G	C	C	C	H	H	H	H	H	H	T	T	NA	A	A	A	C	C	C	A	A	A	A	A	A	G	G	G	A	A	A
107	G03089	H	H	C	H	H	H	T	T	T	H	H	H	C	C	C	H	H	H	C	C	C	T	T	T	H	H	G	C	C	C	H	H	H	H	H	H	H	H	NA	A	A	A	A	A	A	A	A	A
108	G03092	H	H	H	G	G	G	H	H	H	G	G	G	H	H	H	H	H	H	H	H	H	T	T	T	G	G	G	C	C	C	A	A	A	T	T	T	H	H	NA	H	H	H	H	H	H	H	H	H
109	G03093	T	T	NA	C	C	C	T	T	NA	G	G	NA	H	H	H	A	A	A	C	C	C	H	H	H	H	H	H	T	T	T	C	C	C	C	C	C	T	T	NA	A	A	A	G	G	G	A	A	A
110	G03096	C	C	C	G	G	G	T	T	T	NA	T	T	NA	C	C	A	A	A	C	C	C	T	T	T	G	G	G	T	T	T	A	A	A	T	T	NA	A	A	NA	G	G	G	G	G	G	A	A	A
111	G03105	C	C	C	G	G	G	T	T	T	G	G	NA	H	H	H	G	G	G	C	C	C	H	H	H	G	G	G	C	C	C	A	A	A	T	T	T	A	A	NA	A	A	A	G	G	G	A	A	NA
112	G03107	T	T	T	C	C	C	C	C	C	G	G	G	C	C	NA	G	G	G	C	C	C	T	T	T	G	G	G	T	T	T	A	A	NA	C	C	C	A	A	A	A	A	A	G	G	G	A	A	NA
113	G03109	T	T	T	G	G	G	T	T	T	G	G	G	T	T	T	A	A	A	T	T	T	T	T	T	G	G	G	C	NA	NA	C	C	C	C	C	C	A	A	NA	A	A	A	G	G	G	T	T	T
114	G03110	C	C	C	C	C	C	C	C	C	G	G	G	T	T	T	A	A	A	C	C	C	T	T	T	G	G	G	C	C	C	A	A	A	C	C	C	A	A	A	G	G	G	G	G	G	A	A	A
115	G03111	C	C	C	C	C	C	T	T	T	T	T	T	T	T	NA	A	A	A	T	T	T	T	T	T	H	H	G	C	C	C	C	C	C	T	T	T	A	A	NA	G	G	G	A	A	A	A	A	A
116	G03112	C	C	C	G	G	G	T	T	T	G	G	G	C	C	NA	A	A	A	C	C	C	T	T	T	G	G	G	C	C	NA	C	C	C	T	T	T	A	A	NA	A	A	A	G	G	G	A	A	A
117	G03114	C	C	C	C	C	C	T	T	T	G	G	G	C	C	C	G	G	G	C	C	C	C	C	C	A	A	A	H	NA	NA	C	C	C	C	C	C	T	T	NA	G	G	G	G	G	G	T	T	T
118	G03118	C	C	C	G	G	G	T	T	T	T	T	T	T	T	T	G	G	G	C	C	C	C	C	C	A	A	A	T	NA	NA	C	C	NA	C	C	C	T	T	NA	G	G	G	G	G	G	T	T	T
119	G03119	T	T	T	G	G	G	T	T	T	G	G	G	T	T	T	A	A	A	C	C	C	T	T	T	A	A	A	C	C	C	C	C	C	C	C	NA	A	A	NA	A	A	A	A	A	A	T	T	T
[truncated: 22 more columns]

## Sheet: Table S14
Table S14. Genotypes of 919 germplasms applied by 'Geumsun' cultivar identification marker set.
No.	Remark	Sample	pgFD107	pgFD155	pgFD174	pgFD192	pgFD201
1	Korean cultivar	Gumsun	C	G	A	C	A
2		pg109-1	C	G	A	C	G
3		pg109-2	C	G	A	C	G
4		pg114-2	C	G	A	C	G
5		SY-82	C	G	A	C	NA
6		pg62-1	C	G	G	C	A
7		pg16-1	C	C	A	C	A
8		pg16-2	C	C	A	C	A
9		pg17-1	C	C	A	C	A
10		pg17-2	C	C	A	C	A
11		pg64-1	C	C	A	C	A
12		pg64-2	C	C	A	C	A
13		pg235-1	C	C	A	C	A
14		pg235-2	C	C	A	C	A
15		G04051	C	C	A	C	G
16		SY-74	C	C	A	C	G
17		pg12-2	C	C	A	T	A
18		pg115-1	C	C	A	T	A
19		G03040	C	C	A	T	G
20		G03109	C	C	A	T	G
21		G03114	C	C	A	T	G
22		G03118	C	C	A	T	G
23		HamYang8	C	C	A	T	G
24		pg35-2	C	C	A	T	G
25		pg37-1	C	C	A	T	G
26		pg42-1	C	C	A	T	G
27		pg42-2	C	C	A	T	G
28		pg66-1	C	C	A	T	G
29		pg66-2	C	C	A	T	G
30		pg191-1	C	C	A	T	G
31		pg191-2	C	C	A	T	G
32		pg201-1	C	C	A	T	G
33		pg201-2	C	C	A	T	G
34		pg237-2	C	C	A	T	G
35		SY-135	C	C	A	T	G
36		SY-167	C	C	A	T	G
37		SY-93	C	C	A	T	G
38		031-17	C	C	A	T	G
39		G03004	C	C	G	C	A
40		G03016	C	C	G	C	A
41		pg145-2	C	C	G	C	A
42		pg199-2	C	C	G	C	A
43		pg62-2	C	NA	H	C	A
44		SY-147	C	C	G	C	G
45		SY-76	C	C	G	C	G
46		pg145-1	C	C	G	H	A
47		G03003	C	C	G	T	A
48		G05032	C	C	G	T	A
49		HamYang6	C	C	G	T	A
50		21HC3	C	C	G	T	A
51		pg31-1	C	C	G	T	A
52		pg31-2	C	C	G	T	A
53		pg38-1	C	C	G	T	A
54		pg38-2	C	C	G	T	A
55		pg68-2	C	C	G	T	A
56		pg81-2	C	C	G	T	A
57		pg140-2	C	C	G	T	A
58		pg167-1	C	C	G	T	A
59		pg167-2	C	C	G	T	A
60		pg169-1	C	C	G	T	A
61		pg169-2	C	C	G	T	A
62		SY-144	C	C	G	T	A
63		SY-79	C	C	G	T	A
64		031-2	C	C	G	T	A
65		H13	C	C	G	T	A
66		SY-162	C	C	H	T	A
67		pg126-1	C	H	G	T	A
68	Korean cultivar	Chunpoong	C	C	G	T	G
69		pg61-2	C	C	G	H	G
70		pg189-2	C	C	G	H	G
71		pg223-1	C	C	G	H	H
72		G03009	C	C	G	T	G
73		G03011	C	C	G	T	G
74		G03027	C	C	G	T	G
75		G03029	C	C	G	T	G
76		G03047	C	C	G	T	G
77		G03056	C	C	G	T	G
78		G03058	C	C	G	T	G
79		G03065	C	C	G	T	G
80		G03075	C	C	G	T	G
81		G06003	C	C	G	T	G
82		JD1	C	C	G	T	G
83		18T2-3	C	C	G	T	G
84		18T2-4	C	C	G	T	G
85		KangWon01	C	C	G	T	G
86		Russia0(WRS)	C	C	G	T	G
87		TYP-1	C	C	G	T	G
88		pg19-1	C	C	G	T	G
89		pg19-2	C	C	G	T	G
90		pg20-1	C	C	G	T	G
91		pg20-2	C	C	G	T	G
92		pg35-1	C	C	G	T	G
93		pg36-1	C	C	G	T	G
94		pg36-2	C	C	G	T	G
95		pg37-2	C	C	G	T	G
96		pg4-1	C	C	G	T	G
97		pg43-1	C	C	G	T	G
98		pg43-2	C	C	G	T	G
99		pg47-1	C	C	G	T	G
100		pg47-2	C	C	G	T	G
101		pg5-1	C	C	G	T	G
102		pg9-1	C	C	G	T	G
103		pg9-2	C	C	G	T	G
104		pg53-2	C	C	G	T	G
105		pg54-1	C	C	G	T	G
106		pg56-2	C	C	G	T	G
107		pg68-1	C	C	G	T	G
108		pg85-1	C	C	G	T	G
109		pg86-2	C	C	G	T	G
110		pg87-1	C	C	G	T	G
111		pg87-2	C	C	G	T	G
112		pg90-2	C	C	G	T	G
113		pg91-2	C	C	G	T	G
114		pg95-2	C	C	G	T	G
115		pg102-2	C	C	G	T	G
116		pg124-1	C	C	G	T	G
117		pg124-2	C	C	G	T	G
118		pg131-1	C	C	G	T	G
119		pg136-2	C	C	G	T	G
120		pg147-2	C	C	G	T	G
121		pg151-2	C	C	G	T	G
122		pg174-1	C	C	G	T	G
123		pg174-2	C	C	G	T	G
124		pg179-1	C	C	G	T	G
125		pg179-2	C	C	G	T	G
126		pg180-2	C	C	G	T	G
127		pg184-2	C	C	G	T	G
128		pg198-1	C	C	G	T	G
129		pg198-2	C	C	G	T	G
130		pg206-2	C	C	G	T	G
131		pg207-1	C	C	G	T	G
132		pg207-2	C	C	G	T	G
133		pg208-2	C	C	G	T	G
134		pg210-1	C	C	G	T	G
135		pg210-2	C	C	G	T	G
136		pg215-1	C	C	G	T	G
137		pg215-2	C	C	G	T	G
138		pg216-1	C	C	G	T	G
139		pg216-2	C	C	G	T	G
140		pg218-2	C	C	G	T	G
141		pg220-1	C	C	G	T	G
142		pg220-2	C	C	G	T	G
143		pg233-1	C	C	G	T	G
144		SY-101	C	C	G	T	G
145		SY-111	C	C	G	T	G
146		SY-133	C	C	G	T	G
147		SY-143	C	C	G	T	G
148		SY-146	C	C	G	T	G
149		SY-158	C	C	G	T	G
150		SY-161	C	C	G	T	G
151		SY-80	C	C	G	T	G
152		SY-96	C	C	G	T	G
153		SY-98	C	C	G	T	G
154		SY-28	C	C	G	T	G
155		SY-52	C	C	G	T	G
156		SY-75	C	C	G	T	G
157		031-11	C	C	G	T	G
158		031-19	C	C	G	T	G
159		H8	C	C	G	T	G
160		H10	C	C	G	T	G
161		G03028	C	C	G	T	H
162		pg126-2	C	C	G	T	H
163		pg173-2	C	C	G	T	H
164		pg177-2	C	C	G	T	H
165		pg223-2	C	C	G	T	H
166		SY-54	C	C	G	T	H
167		pg115-2	C	C	H	T	H
168		G03105	C	C	NA	T	NA
169		G03119	C	C	NA	T	NA
170		SY-3	C	H	G	H	G
171		pg182-2	C	H	G	T	G
172		pg192-1	C	H	G	T	G
173		pg192-2	C	H	G	T	G
174		SY-62	C	H	G	T	H
175		pg114-1	C	H	H	H	G
176		SY-148	C	H	H	H	H
177		pg93-1	C	H	H	T	G
178		G03010	T	G	A	C	A
179		G03018	T	G	A	C	A
180		G03048	T	G	A	C	A
181		G03076	T	G	A	C	A
182		HamYang5	T	G	A	C	A
183		pg32-1	T	G	A	C	A
184		pg46-1	T	G	A	C	A
185		pg46-2	T	G	A	C	A
186		pg202-1	T	G	A	C	A
187		pg202-2	T	G	A	C	A
188		pg211-1	T	G	A	C	A
189		pg211-2	T	G	A	C	A
190		pg214-1	T	G	A	C	A
191		pg214-2	T	G	A	C	A
192		pg229-1	T	G	A	C	A
193		SY-78	T	G	A	T	A
194		pg55-2	T	G	A	T	G
195		pg92-1	T	G	A	T	G
196		pg150-1	T	G	A	T	G
197		SY-17	T	G	A	T	G
198		SY-57	T	G	A	T	G
199		pg141-2	T	G	G	C	A
200		pg48-2	H	G	G	T	A
201		SY-90	H	G	H	H	A
202		pg48-1	T	G	G	T	A
203		pg177-1	T	G	G	T	A
204		SY-139	T	G	G	T	A
205		SY-163	T	G	G	T	A
206		pg182-1	H	G	G	T	G
207		031-12	H	G	H	H	H
208		pg55-1	H	G	H	T	G
209		pg26-1	T	G	G	H	H
210		18T3-3	T	G	G	T	G
211		pg29-1	T	G	G	T	G
212		pg125-1	T	G	G	T	G
213		pg142-1	T	G	G	T	G
214		pg142-2	T	G	G	T	G
215		SY-18	T	G	G	T	G
216		027-18	T	G	G	T	G
217		Z5	T	G	G	T	G
218		SY-107	T	G	G	T	H
219		SY-60	T	G	G	T	H
220		029-4	T	G	G	T	H
221		G03107	T	G	NA	T	NA
222		pg34-1	T	C	A	C	G
223		SY-95	T	C	A	C	H
224		JD3	T	C	A	T	A
225		pg190-1	T	C	A	T	A
226		pg190-2	T	C	A	T	A
227		pg217-1	T	C	A	T	A
228		SY-127	H	C	A	T	G
229		pg95-1	H	C	A	T	H
230		G03057	H	H	A	H	H
231		M05057	T	C	A	T	G
232		JD2	T	C	A	T	G
233		HamYang7	T	C	A	T	G
234		KangWon02	T	C	A	T	G
235		KangWon03	T	C	A	T	G
236		KangWon11	T	C	A	T	G
237		pg165-1	T	C	A	T	G
238		pg165-2	T	C	A	T	G
239		pg238-2	T	C	A	T	G
240		SY-157	T	C	A	T	G
241		SY-87	T	C	A	T	G
242		SY-1	T	C	A	T	G
243		SY-12	T	C	A	T	G
244		SY-13	T	C	A	T	G
245		SY-2	T	C	A	T	G
246		SY-27	T	C	A	T	G
247		SY-50	T	C	A	T	G
248		SY-66	T	C	A	T	G
249		H5	T	C	A	T	G
250		pg238-1	T	C	A	T	H
251		pg92-2	T	H	A	T	G
252		pg249-1	H	C	H	C	A
253		pg118-1	T	C	G	C	A
254		pg118-2	T	C	G	C	A
255		SY-151	T	C	G	C	A
256		SY-152	T	C	G	C	A
257		SY-92	T	C	G	C	A
258		SY-166	H	C	G	C	G
259		SY-30	H	C	G	C	G
260		pg218-1	H	C	G	C	H
261		SY-160	H	H	G	C	H
262		pg111-2	H	H	H	C	G
263		G03041	T	C	G	C	G
264		G03044	T	C	G	C	G
265		G03111	T	C	G	C	G
266		KangWon07	T	C	G	C	G
267		KangWon08	T	C	G	C	G
268		CheongSong3	T	C	G	C	G
269		pg3-1	T	C	G	C	G
270		pg3-2	T	C	G	C	G
271		pg33-1	T	C	G	C	G
272		pg82-1	T	C	G	C	G
273		pg82-2	T	C	G	C	G
274		pg127-1	T	C	G	C	G
275		pg127-2	T	C	G	C	G
276		pg137-1	T	C	G	C	G
277		pg143-2	T	C	G	C	G
278		pg242-1	T	C	G	C	G
279		pg245-2	T	C	G	C	G
280		pg250-1	T	C	G	C	G
281		pg250-2	T	C	G	C	G
282		SY-115	T	C	G	C	G
283		SY-19	T	C	G	C	G
284		SY-20	T	C	G	C	G
285		SY-26	T	C	G	C	G
286		SY-33	T	C	G	C	G
287		SY-34	T	C	G	C	G
288		025-22	T	C	G	C	G
289		Z12	T	C	G	C	G
290		G03046	T	C	G	C	H
291		17T1-1	T	C	G	C	H
292		pg176-2	T	C	G	C	H
293		pg33-2	T	C	H	C	G
294		032-1	T	C	H	C	G
295		pg113-2	T	H	H	C	H
296		pg217-2	T	H	H	C	H
297	Korean cultivar	Yunpoong	T	C	G	T	A
298	Korean cultivar	Gopoong	T	C	G	T	A
299	Korean cultivar	Sunpoong	T	C	G	T	A
300	Korean cultivar	K-1	T	C	G	T	A
301	Korean cultivar	Cheonryang	T	C	G	T	A
302	Korean cultivar	Gumjin	T	C	G	T	A
303		18T2-2	H	C	G	T	A
304		KangWon13	H	C	G	T	A
305		Russia1	H	C	G	T	A
306		21HC7	H	C	G	T	A
307		pg85-2	H	C	G	T	A
308		pg140-1	H	C	G	T	A
309		pg241-2	H	C	G	T	A
310		pg243-2	H	C	G	T	A
311		SY-119	H	C	G	T	A
312		pg63-1	H	H	G	H	A
313		pg152-2	H	NA	G	T	A
314		pg132-1	T	C	G	H	A
315		G03005	T	C	G	T	A
316		G03006	T	C	G	T	A
317		G03007	T	C	G	T	A
318		G03019	T	C	G	T	A
319		G03020	T	C	G	T	A
320		G03022	T	C	G	T	A
321		G03026	T	C	G	T	A
322		G03035	T	C	G	T	A
323		G03039	T	C	G	T	A
324		G03068	T	C	G	T	A
325		G03069	T	C	G	T	A
326		G03071	T	C	G	T	A
327		G03140	T	C	G	T	A
328		G03180	T	C	G	T	A
329		G04076	T	C	G	T	A
330		G05097	T	C	G	T	A
331		G03086	T	C	G	T	A
332		18T1-1	T	C	G	T	A
333		18T1-2	T	C	G	T	A
334		18T2-1	T	C	G	T	A
335		18T3-1	T	C	G	T	A
336		HamYang9	T	C	G	T	A
337		KangWon06	T	C	G	T	A
338		KangWon09	T	C	G	T	A
339		Mimaki3	T	C	G	T	A
340		CheongSong1	T	C	G	T	A
341		21HC2	T	C	G	T	A
342		21HC4	T	C	G	T	A
343		21HC5	T	C	G	T	A
344		pg13-1	T	C	G	T	A
345		pg13-2	T	C	G	T	A
346		pg14-2	T	C	G	T	A
347		pg22-1	T	C	G	T	A
348		pg44-2	T	C	G	T	A
349		pg6-1	T	C	G	T	A
350		pg8-1	T	C	G	T	A
351		pg8-2	T	C	G	T	A
352		pg56-1	T	C	G	T	A
353		pg57-1	T	C	G	T	A
354		pg57-2	T	C	G	T	A
355		pg63-2	T	C	G	T	A
356		pg69-2	T	C	G	T	A
357		pg71-1	T	C	G	T	A
358		pg72-1	T	C	G	T	A
359		pg72-2	T	C	G	T	A
360		pg83-1	T	C	G	T	A
361		pg93-2	T	C	G	T	A
362		pg101-2	T	C	G	T	A
363		pg104-1	T	C	G	T	A
364		pg105-1	T	C	G	T	A
365		pg105-2	T	C	G	T	A
366		pg106-1	T	C	G	T	A
367		pg106-2	T	C	G	T	A
368		pg107-1	T	C	G	T	A
369		pg107-2	T	C	G	T	A
370		pg130-1	T	C	G	T	A
371		pg132-2	T	C	G	T	A
372		pg138-1	T	C	G	T	A
373		pg138-2	T	C	G	T	A
374		pg139-1	T	C	G	T	A
375		pg139-2	T	C	G	T	A
376		pg148-1	T	C	G	T	A
377		pg148-2	T	C	G	T	A
378		pg149-1	T	C	G	T	A
379		pg149-2	T	C	G	T	A
380		pg155-1	T	C	G	T	A
381		pg155-2	T	C	G	T	A
382		pg156-1	T	C	G	T	A
383		pg156-2	T	C	G	T	A
384		pg157-2	T	C	G	T	A
385		pg158-1	T	C	G	T	A
386		pg159-1	T	C	G	T	A
387		pg159-2	T	C	G	T	A
388		pg164-1	T	C	G	T	A
389		pg164-2	T	C	G	T	A
390		pg168-2	T	C	G	T	A
391		pg187-1	T	C	G	T	A
392		pg188-1	T	C	G	T	A
393		pg188-2	T	C	G	T	A
394		pg193-1	T	C	G	T	A
395		pg193-2	T	C	G	T	A
396		pg194-2	T	C	G	T	A
397		pg200-2	T	C	G	T	A
398		pg203-1	T	C	G	T	A
399		pg203-2	T	C	G	T	A
400		pg204-1	T	C	G	T	A
401		pg204-2	T	C	G	T	A
402		pg219-1	T	C	G	T	A
403		pg219-2	T	C	G	T	A
404		pg229-2	T	C	G	T	A
405		pg234-2	T	C	G	T	A
406		pg236-1	T	C	G	T	A
407		pg236-2	T	C	G	T	A
408		pg243-1	T	C	G	T	A
409		pg244-1	T	C	G	T	A
410		pg244-2	T	C	G	T	A
411		pg248-1	T	C	G	T	A
412		pg248-2	T	C	G	T	A
413		SY-100	T	C	G	T	A
414		SY-109	T	C	G	T	A
415		SY-112	T	C	G	T	A
416		SY-123	T	C	G	T	A
417		SY-129	T	C	G	T	A
418		SY-130	T	C	G	T	A
419		SY-155	T	C	G	T	A
420		SY-99	T	C	G	T	A
421		SY-29	T	C	G	T	A
422		SY-35	T	C	G	T	A
423		SY-38	T	C	G	T	A
424		SY-4	T	C	G	T	A
425		SY-47	T	C	G	T	A
426		SY-5	T	C	G	T	A
427		SY-59	T	C	G	T	A
428		SY-67	T	C	G	T	A
429		SY-73	T	C	G	T	A
430		SY-77	T	C	G	T	A
431		SY-9	T	C	G	T	A
432		025-1	T	C	G	T	A
433		025-5	T	C	G	T	A
434		025-15	T	C	G	T	A
435		027-1	T	C	G	T	A
436		029-15	T	C	G	T	A
437		031-6	T	C	G	T	A
438		031-13	T	C	G	T	A
439		031-21	T	C	G	T	A
440		031-22	T	C	G	T	A
441		G03092	T	C	H	T	A
442		KangWon14	T	C	H	T	A
443		pg14-1	T	C	H	T	A
444		SY-131	T	C	H	T	A
445		pg176-1	T	H	G	H	A
446		pg112-1	T	H	G	T	A
447		pg112-2	T	H	G	T	A
448		G03060	T	H	H	H	A
449	Korean cultivar	Gumpoong	T	C	G	T	G
450	Korean cultivar	Sunwon	T	C	G	T	G
451	Korean cultivar	Cheongsun	T	C	G	T	G
452	Korean cultivar	Sunhyang	T	C	G	T	G
453	Korean cultivar	Gowon	T	C	G	T	G
454	Korean cultivar	Sunun	T	C	G	T	H
455		17T2-2	H	C	G	H	G
456		pg136-1	H	C	G	H	G
457		pg199-1	H	C	G	H	G
458		031-20	H	C	G	H	G
459		G03030	H	C	G	H	H
460		G08082	H	C	G	H	H
461		pg2-2	H	C	G	H	H
462		SY-36	H	C	G	H	H
463		032-3	H	C	G	H	H
464		G03021	H	C	G	T	G
465		G03025	H	C	G	T	G
466		G03050	H	C	G	T	G
467		G03078	H	C	G	T	G
468		G03089	H	C	G	T	G
469		KangWon04	H	C	G	T	G
470		pg2-1	H	C	G	T	G
471		pg34-2	H	C	G	T	G
472		pg39-2	H	C	G	T	G
473		pg5-2	H	C	G	T	G
474		pg53-1	H	C	G	T	G
475		pg86-1	H	C	G	T	G
476		pg108-1	H	C	G	T	G
477		pg120-1	H	C	G	T	G
478		pg120-2	H	C	G	T	G
479		pg122-1	H	C	G	T	G
480		pg122-2	H	C	G	T	G
481		pg131-2	H	C	G	T	G
482		pg135-1	H	C	G	T	G
483		pg135-2	H	C	G	T	G
484		pg144-2	H	C	G	T	G
485		pg160-1	H	C	G	T	G
486		pg171-1	H	C	G	T	G
487		pg178-2	H	C	G	T	G
488		pg181-1	H	C	G	T	G
489		pg184-1	H	C	G	T	G
490		pg189-1	H	C	G	T	G
491		pg194-1	H	C	G	T	G
492		pg197-2	H	C	G	T	G
493		pg222-1	H	C	G	T	G
494		pg225-2	H	C	G	T	G
495		pg231-2	H	C	G	T	G
496		pg237-1	H	C	G	T	G
497		pg247-1	H	C	G	T	G
498		pg247-2	H	C	G	T	G
499		SY-108	H	C	G	T	G
500		SY-124	H	C	G	T	G
501		SY-83	H	C	G	T	G
502		SY-22	H	C	G	T	G
503		SY-24	H	C	G	T	G
504		SY-41	H	C	G	T	G
505		G03017	H	C	G	T	H
506		G03045	H	C	G	T	H
507		21HC1	H	C	G	T	H
508		pg1-2	H	C	G	T	H
509		pg30-2	H	C	G	T	H
510		pg81-1	H	C	G	T	H
511		pg101-1	H	C	G	T	H
512		pg151-1	H	C	G	T	H
513		pg166-1	H	C	G	T	H
514		SY-102	H	C	G	T	H
515		SY-113	H	C	G	T	H
516		SY-116	H	C	G	T	H
517		SY-81	H	C	G	T	H
518		SY-6	H	C	G	T	H
519		Z11	H	C	G	T	H
520		Z15	H	C	G	T	H
521		pg12-1	H	C	H	H	H
522		G03012	H	C	H	T	G
523		KangWon05	H	C	H	T	G
524		pg129-1	H	C	H	T	G
525		pg163-1	H	C	H	T	G
526		SY-120	H	C	H	T	G
527		SY-149	H	C	H	T	G
528		pg180-1	H	C	H	T	H
529		SY-141	H	C	H	T	H
530		HamYang1	H	C	NA	T	NA
531		pg60-2	H	H	G	H	G
532		pg108-2	H	H	G	H	H
533		G06010	H	H	G	T	G
534		pg10-2	H	H	G	T	G
535		SY-48	H	H	G	T	G
536		SY-7	H	H	G	T	H
537		pg125-2	H	H	H	T	G
538		SY-69	NA	C	G	T	H
539		SY-70	NA	C	G	T	H
540		KangWon18	NA	C	G	T	NA
541		G03070	T	C	G	H	G
542		pg28-1	T	C	G	H	G
543		SY-170	T	C	G	H	G
544		SY-44	T	C	G	H	G
545		SY-65	T	C	G	H	G
546		031-9	T	C	G	H	G
547		031-18	T	C	G	H	G
548		R9	T	C	G	H	G
549		pg28-2	T	C	G	H	H
550		pg29-2	T	C	G	H	H
551		pg6-2	T	C	G	H	H
552		pg111-1	T	C	G	H	H
553		pg119-1	T	C	G	H	H
554		pg234-1	T	C	G	H	H
555		pg249-2	T	C	G	H	H
556		SY-159	T	C	G	H	H
557		SY-168	T	C	G	H	H
558		Z8	T	C	G	H	H
559		Russia7	T	C	G	NA	G
560		G03001	T	C	G	T	G
561		G03002	T	C	G	T	G
562		G03008	T	C	G	T	G
563		G03013	T	C	G	T	G
564		G03015	T	C	G	T	G
565		G03024	T	C	G	T	G
566		G03034	T	C	G	T	G
567		G03036	T	C	G	T	G
568		G03043	T	C	G	T	G
569		G03049	T	C	G	T	G
570		G03052	T	C	G	T	G
571		G03054	T	C	G	T	G
572		G03059	T	C	G	T	G
573		G03061	T	C	G	T	G
574		G03062	T	C	G	T	G
575		G03064	T	C	G	T	G
576		G03067	T	C	G	T	G
577		G03077	T	C	G	T	G
578		G04054	T	C	G	T	G
579		G05021	T	C	G	T	G
580		G03037	T	C	G	T	G
581		G03080	T	C	G	T	G
582		G03081	T	C	G	T	G
583		G03083	T	C	G	T	G
584		G03084	T	C	G	T	G
585		G03093	T	C	G	T	G
586		G03096	T	C	G	T	G
587		G03110	T	C	G	T	G
588		G03112	T	C	G	T	G
589		JD4	T	C	G	T	G
590		17T1-2	T	C	G	T	G
591		17T1-4	T	C	G	T	G
592		17T2-1	T	C	G	T	G
593		17T2-3	T	C	G	T	G
594		18T1-4	T	C	G	T	G
595		18T3-2	T	C	G	T	G
596		18T3-4	T	C	G	T	G
597		18T3-5	T	C	G	T	G
598		HamYang10	T	C	G	T	G
599		KangWon10	T	C	G	T	G
600		KangWon12	T	C	G	T	G
601		Mimaki1	T	C	G	T	G
602		Mimaki2	T	C	G	T	G
603		DaeJeon	T	C	G	T	G
604		CheongSong2	T	C	G	T	G
605		Russia2	T	C	G	T	G
606		Russia3	T	C	G	T	G
607		Russia4	T	C	G	T	G
608		Russia5	T	C	G	T	G
609		Russia6	T	C	G	T	G
610		pg11-2	T	C	G	T	G
611		pg15-2	T	C	G	T	G
612		pg18-1	T	C	G	T	G
613		pg18-2	T	C	G	T	G
614		pg21-1	T	C	G	T	G
615		pg21-2	T	C	G	T	G
616		pg22-2	T	C	G	T	G
617		pg24-1	T	C	G	T	G
618		pg24-2	T	C	G	T	G
619		pg25-1	T	C	G	T	G
620		pg25-2	T	C	G	T	G
621		pg27-1	T	C	G	T	G
622		pg27-2	T	C	G	T	G
623		pg30-1	T	C	G	T	G
624		pg32-2	T	C	G	T	G
625		pg39-1	T	C	G	T	G
626		pg40-1	T	C	G	T	G
627		pg40-2	T	C	G	T	G
628		pg41-1	T	C	G	T	G
629		pg41-2	T	C	G	T	G
630		pg4-2	T	C	G	T	G
631		pg44-1	T	C	G	T	G
632		pg45-1	T	C	G	T	G
633		pg7-1	T	C	G	T	G
634		pg7-2	T	C	G	T	G
635		pg49-2	T	C	G	T	G
636		pg50-1	T	C	G	T	G
637		pg50-2	T	C	G	T	G
638		pg51-1	T	C	G	T	G
639		pg51-2	T	C	G	T	G
640		pg52-1	T	C	G	T	G
641		pg52-2	T	C	G	T	G
642		pg54-2	T	C	G	T	G
643		pg58-1	T	C	G	T	G
644		pg58-2	T	C	G	T	G
645		pg59-1	T	C	G	T	G
646		pg59-2	T	C	G	T	G
647		pg61-1	T	C	G	T	G
648		pg65-2	T	C	G	T	G
649		pg67-1	T	C	G	T	G
650		pg69-1	T	C	G	T	G
651		pg70-1	T	C	G	T	G
652		pg70-2	T	C	G	T	G
653		pg71-2	T	C	G	T	G
654		pg73-2	T	C	G	T	G
655		pg80-2	T	C	G	T	G
656		pg84-1	T	C	G	T	G
657		pg88-1	T	C	G	T	G
658		pg88-2	T	C	G	T	G
659		pg89-1	T	C	G	T	G
660		pg89-2	T	C	G	T	G
661		pg90-1	T	C	G	T	G
662		pg91-1	T	C	G	T	G
663		pg96-1	T	C	G	T	G
664		pg96-2	T	C	G	T	G
665		pg97-1	T	C	G	T	G
666		pg97-2	T	C	G	T	G
667		pg98-1	T	C	G	T	G
668		pg98-2	T	C	G	T	G
669		pg100-1	T	C	G	T	G
670		pg100-2	T	C	G	T	G
671		pg102-1	T	C	G	T	G
672		pg103-1	T	C	G	T	G
673		pg103-2	T	C	G	T	G
674		pg110-1	T	C	G	T	G
675		pg110-2	T	C	G	T	G
676		pg113-1	T	C	G	T	G
677		pg116-1	T	C	G	T	G
678		pg116-2	T	C	G	T	G
679		pg117-1	T	C	G	T	G
680		pg117-2	T	C	G	T	G
681		pg119-2	T	C	G	T	G
682		pg121-1	T	C	G	T	G
683		pg121-2	T	C	G	T	G
684		pg123-1	T	C	G	T	G
685		pg123-2	T	C	G	T	G
686		pg128-1	T	C	G	T	G
687		pg128-2	T	C	G	T	G
688		pg130-2	T	C	G	T	G
689		pg133-1	T	C	G	T	G
690		pg133-2	T	C	G	T	G
691		pg134-1	T	C	G	T	G
692		pg134-2	T	C	G	T	G
693		pg143-1	T	C	G	T	G
694		pg144-1	T	C	G	T	G
695		pg146-1	T	C	G	T	G
696		pg147-1	T	C	G	T	G
697		pg152-1	T	C	G	T	G
698		pg153-1	T	C	G	T	G
699		pg153-2	T	C	G	T	G
700		pg154-1	T	C	G	T	G
701		pg154-2	T	C	G	T	G
702		pg160-2	T	C	G	T	G
703		pg161-1	T	C	G	T	G
704		pg161-2	T	C	G	T	G
705		pg162-1	T	C	G	T	G
706		pg162-2	T	C	G	T	G
707		pg163-2	T	C	G	T	G
708		pg168-1	T	C	G	T	G
709		pg170-1	T	C	G	T	G
710		pg170-2	T	C	G	T	G
711		pg171-2	T	C	G	T	G
712		pg172-1	T	C	G	T	G
713		pg172-2	T	C	G	T	G
714		pg175-1	T	C	G	T	G
715		pg175-2	T	C	G	T	G
716		pg178-1	T	C	G	T	G
717		pg183-1	T	C	G	T	G
718		pg183-2	T	C	G	T	G
719		pg185-1	T	C	G	T	G
720		pg185-2	T	C	G	T	G
721		pg186-1	T	C	G	T	G
722		pg195-1	T	C	G	T	G
723		pg195-2	T	C	G	T	G
724		pg196-1	T	C	G	T	G
725		pg197-1	T	C	G	T	G
726		pg200-1	T	C	G	T	G
727		pg205-1	T	C	G	T	G
728		pg205-2	T	C	G	T	G
729		pg206-1	T	C	G	T	G
730		pg208-1	T	C	G	T	G
731		pg209-1	T	C	G	T	G
732		pg209-2	T	C	G	T	G
733		pg212-1	T	C	G	T	G
734		pg212-2	T	C	G	T	G
735		pg213-1	T	C	G	T	G
736		pg213-2	T	C	G	T	G
737		pg221-1	T	C	G	T	G
738		pg221-2	T	C	G	T	G
739		pg222-2	T	C	G	T	G
740		pg224-1	T	C	G	T	G
741		pg225-1	T	C	G	T	G
742		pg226-1	T	C	G	T	G
743		pg226-2	T	C	G	T	G
744		pg227-1	T	C	G	T	G
745		pg227-2	T	C	G	T	G
746		pg228-2	T	C	G	T	G
747		pg230-1	T	C	G	T	G
748		pg231-1	T	C	G	T	G
749		pg232-1	T	C	G	T	G
750		pg232-2	T	C	G	T	G
751		pg233-2	T	C	G	T	G
752		pg239-1	T	C	G	T	G
753		pg239-2	T	C	G	T	G
754		pg240-1	T	C	G	T	G
755		pg240-2	T	C	G	T	G
756		pg241-1	T	C	G	T	G
757		pg242-2	T	C	G	T	G
758		pg245-1	T	C	G	T	G
759		pg246-1	T	C	G	T	G
760		pg246-2	T	C	G	T	G
761		SY-104	T	C	G	T	G
762		SY-105	T	C	G	T	G
763		SY-106	T	C	G	T	G
764		SY-110	T	C	G	T	G
765		SY-114	T	C	G	T	G
766		SY-122	T	C	G	T	G
767		SY-125	T	C	G	T	G
768		SY-126	T	C	G	T	G
769		SY-128	T	C	G	T	G
770		SY-132	T	C	G	T	G
771		SY-134	T	C	G	T	G
772		SY-140	T	C	G	T	G
773		SY-142	T	C	G	T	G
774		SY-145	T	C	G	T	G
775		SY-153	T	C	G	T	G
776		SY-154	T	C	G	T	G
777		SY-156	T	C	G	T	G
778		SY-164	T	C	G	T	G
779		SY-165	T	C	G	T	G
780		SY-169	T	C	G	T	G
781		SY-84	T	C	G	T	G
782		SY-86	T	C	G	T	G
783		SY-88	T	C	G	T	G
784		SY-89	T	C	G	T	G
785		SY-91	T	C	G	T	G
786		SY-94	T	C	G	T	G
787		SY-97	T	C	G	T	G
788		SY-11	T	C	G	T	G
789		SY-14	T	C	G	T	G
790		SY-15	T	C	G	T	G
791		SY-16	T	C	G	T	G
792		SY-21	T	C	G	T	G
793		SY-25	T	C	G	T	G
794		SY-31	T	C	G	T	G
795		SY-32	T	C	G	T	G
796		SY-37	T	C	G	T	G
797		SY-39	T	C	G	T	G
798		SY-40	T	C	G	T	G
799		SY-42	T	C	G	T	G
800		SY-43	T	C	G	T	G
801		SY-46	T	C	G	T	G
802		SY-49	T	C	G	T	G
803		SY-55	T	C	G	T	G
804		SY-56	T	C	G	T	G
805		SY-58	T	C	G	T	G
806		SY-61	T	C	G	T	G
807		SY-63	T	C	G	T	G
808		SY-68	T	C	G	T	G
809		SY-72	T	C	G	T	G
810		024-8	T	C	G	T	G
811		025-9	T	C	G	T	G
812		025-20	T	C	G	T	G
813		025-21	T	C	G	T	G
814		027-5	T	C	G	T	G
815		027-15	T	C	G	T	G
816		027-20	T	C	G	T	G
817		029-11	T	C	G	T	G
818		031-3	T	C	G	T	G
819		031-4	T	C	G	T	G
820		031-5	T	C	G	T	G
821		031-8	T	C	G	T	G
822		031-10	T	C	G	T	G
823		031-14	T	C	G	T	G
824		031-16	T	C	G	T	G
825		031-24	T	C	G	T	G
826		032-2	T	C	G	T	G
827		032-4	T	C	G	T	G
828		R7	T	C	G	T	G
829		R8	T	C	G	T	G
830		R17	T	C	G	T	G
831		R18	T	C	G	T	G
832		G03038	T	C	G	T	H
833		G03079	T	C	G	T	H
834		G06001	T	C	G	T	H
835		G08024	T	C	G	T	H
836		G08034	T	C	G	T	H
837		17T1-3	T	C	G	T	H
838		17T2-4	T	C	G	T	H
839		18T1-3	T	C	G	T	H
840		HamYang4	T	C	G	T	H
841		KangWon17	T	C	G	T	H
842		21HC6	T	C	G	T	H
843		pg10-1	T	C	G	T	H
844		pg1-1	T	C	G	T	H
845		pg11-1	T	C	G	T	H
846		pg15-1	T	C	G	T	H
847		pg23-1	T	C	G	T	H
848		pg23-2	T	C	G	T	H
849		pg67-2	T	C	G	T	H
850		pg80-1	T	C	G	T	H
851		pg83-2	T	C	G	T	H
852		pg84-2	T	C	G	T	H
853		pg94-1	T	C	G	T	H
854		pg94-2	T	C	G	T	H
855		pg99-1	T	C	G	T	H
856		pg99-2	T	C	G	T	H
857		pg104-2	T	C	G	T	H
858		pg146-2	T	C	G	T	H
859		pg157-1	T	C	G	T	H
860		pg158-2	T	C	G	T	H
861		pg186-2	T	C	G	T	H
862		pg187-2	T	C	G	T	H
863		pg196-2	T	C	G	T	H
864		pg228-1	T	C	G	T	H
865		pg230-2	T	C	G	T	H
866		SY-103	T	C	G	T	H
867		SY-150	T	C	G	T	H
868		SY-10	T	C	G	T	H
869		SY-23	T	C	G	T	H
870		SY-53	T	C	G	T	H
871		SY-8	T	C	G	T	H
872		024-6	T	C	G	T	H
873		024-7	T	C	G	T	H
874		029-7	T	C	G	T	H
875		031-7	T	C	G	T	H
876		031-15	T	C	G	T	H
877		031-23	T	C	G	T	H
878		031-25	T	C	G	T	H
879		H14	T	C	G	T	H
880		Russia8	T	C	G	T	NA
881		SY-71	T	C	G	T	NA
882		029-1	T	C	H	H	H
883		JD5	T	C	H	T	G
884		KangWon15	T	C	H	T	G
885		KangWon16	T	C	H	T	G
886		pg45-2	T	C	H	T	G
887		pg49-1	T	C	H	T	G
888		pg73-1	T	C	H	T	G
889		pg129-2	T	C	H	T	G
890		pg166-2	T	C	H	T	G
891		pg173-1	T	C	H	T	G
892		pg224-2	T	C	H	T	G
893		SY-137	T	C	H	T	G
894		SY-64	T	C	H	T	G
895		pg65-1	T	C	H	T	H
896		SY-117	T	C	H	T	H
897		SY-138	T	C	H	T	H
898		HamYang3	T	C	NA	T	NA
899		pg137-2	T	H	G	H	G
900		SY-171	T	H	G	H	G
901		pg141-1	T	H	G	H	H
902		SY-136	T	H	G	H	H
903		G03031	T	H	G	T	G
904		pg26-2	T	H	G	T	G
905		pg181-2	T	H	G	T	G
906		SY-118	T	H	G	T	G
907		SY-121	T	H	G	T	G
908		SY-45	T	H	G	T	G
909		pg60-1	T	H	G	T	H
910		SY-85	T	H	G	T	H
911		031-1	T	H	G	T	H
912		G03042	T	H	H	H	H
913		G03051	T	H	H	H	H
914		G03053	T	H	H	H	H
915		G03055	T	H	H	H	H
916		G03063	T	H	H	H	H
917		G03072	T	H	H	T	H
918		pg150-2	T	H	H	T	H
919		SY-51	T	H	H	T	H
